# Supplementary material for: Metabolic Perturbations Caused by the Over-Expression of mcr-1 in Escherichia coli
Source: Front Microbiol. 2020 Oct 9;11:588658. doi: 10.3389/fmicb.2020.588658 (PMC7581681; doi:10.3389/fmicb.2020.588658)
Supplement: Supplementary Dataset S1 — All of 1,101 putatively identified unique metabolites. [file Data_Sheet_1.xlsx]

## Sheet: Dataset S1
Dataset S1. Metabolomics dataset collected from the HILIC method.
PeakID	Mass	RT	Formula	Putative metabolite	confidence	Map	Pathway	Max intensity	8 h				24 h				PBQC	8 h																				24 h
									Control: E. coli TOP 10 + pBAD		E. coli TOP 10 + pBAD-mcr-1		Control: E. coli TOP 10 + pBAD		E. coli TOP 10 + pBAD-mcr-1		QC	Control: E. coli TOP 10 + pBAD_NO induction					Control: E. coli TOP 10 + pBAD_Arabinose induction					E. coli TOP 10 + pBAD-mcr-1_NO induction					E. coli TOP 10 + pBAD-mcr-1_Arabinose induction					Control: E. coli TOP 10 + pBAD_NO induction					Control: E. coli TOP 10 + pBAD_Arabinose induction					E. coli TOP 10 + pBAD-mcr-1_NO induction
									NO induction	Arabinose induction	NO induction	Arabinose induction	NO induction	Arabinose induction	NO induction	Arabinose induction		C_8h_1	C_8h_2	C_8h_3	C_8h_4	C_8h_5	C_A_8h_1	C_A_8h_2	C_A_8h_3	C_A_8h_4	C_A_8h_5	mcr-1_8h_1	mcr-1_8h_2	mcr-1_8h_3	mcr-1_8h_4	mcr-1_8h_5	mcr-1_A_8h_1	mcr-1_A_8h_2	mcr-1_A_8h_3	mcr-1_A_8h_4	mcr-1_A_8h_5	C_24h_1	C_24h_2	C_24h_3	C_24h_4	C_24h_5	C_A_24h_1	C_A_24h_2	C_A_24h_3	C_A_24h_4	C_A_24h_5	mcr-1_24h_1	mcr-1_24h_2
n1083	132.042	6.96323	C5H8O4	(S)-2-Acetolactate	6	Amino Acid Metabolism	Valine, leucine and isoleucine biosynthesis__C5-Branched dibasic acid metabolism	4646965	1	0.853868	1.08091	0.273747	1.4034	1.04904	1.38858	0.614551	0.630315	2.60222e+06	2.23772e+06	2.30766e+06	1.25575e+06	1.74617e+06	1.72407e+06	2.09319e+06	1.30451e+06	1.43281e+06	2.11177e+06	1.3244e+06	2.07487e+06	1.45148e+06	3.77658e+06	2.34335e+06	412452	549796	505794	744617	565743	4.64697e+06	3.50611e+06	1.67526e+06	2.04234e+06	2.3732e+06	2.0567e+06	1.73638e+06	1.72467e+06	2.52457e+06	2.60498e+06	2.82306e+06	2.51791e+06
n1146	182.058	8.58675	C9H10O4	3-(4-Hydroxyphenyl)lactate	10	Amino Acid Metabolism	Tyrosine metabolism	6417957	1	0.833662	0.860294	0.139284	1.37516	1.07376	1.74142	0.918783	1.16672	4.58882e+06	2.96583e+06	2.53361e+06	2.31457e+06	2.94362e+06	2.77086e+06	2.83521e+06	2.1647e+06	2.24692e+06	2.77605e+06	2.64652e+06	2.94974e+06	2.85058e+06	2.03167e+06	2.72396e+06	445584	391098	383852	396752	520226	4.02581e+06	4.41626e+06	4.13605e+06	4.08503e+06	4.44068e+06	4.25774e+06	3.26901e+06	2.4764e+06	3.49541e+06	2.97982e+06	5.83435e+06	4.65511e+06
n1155	175.048	14.0925	C6H9NO5	N-Acetyl-L-aspartate	10	Amino Acid Metabolism	Alanine and aspartate metabolism	4568180	1	1.57229	0.955401	0.563333	25.8572	17.3433	4.88667	14.6464	14.6695	100356	65805.8	70864.2	37275.8	70664.4	65335.5	95382.7	42299.4	49195.4	290174	65368.8	67233.9	65689.7	54509.4	76779.5	35561.7	37300.6	42871.8	39864	38733	3.21119e+06	4.56818e+06	210005	223310	707188	1.26018e+06	1.35686e+06	942050	1.17627e+06	1.24751e+06	200525	266105
n1190	180.042	7.60137	C9H8O4	3-(4-Hydroxyphenyl)pyruvate	8	Amino Acid Metabolism	Tyrosine metabolism__Phenylalanine, tyrosine and tryptophan biosynthesis__Novobiocin biosynthesis__Alkaloid biosynthesis I__Biosynthesis of vancomycin group antibiotics	5592308	1	0.540357	1.09461	1.62518	0.35208	0.236275	0.743718	0.412706	0.796455	2.61922e+06	3.02991e+06	2.12414e+06	2.58118e+06	2.53578e+06	1.33449e+06	1.13552e+06	1.42844e+06	1.34508e+06	1.7218e+06	2.59263e+06	3.22782e+06	3.42845e+06	1.78799e+06	3.07286e+06	3.83054e+06	4.30369e+06	4.43163e+06	3.54969e+06	4.83337e+06	571465	739610	1.31358e+06	829775	1.08397e+06	1.00921e+06	574202	623761	465506	372964	1.98619e+06	1.31462e+06
n121	148.074	6.94366	C6H12O4	(R)-2,3-Dihydroxy-3-methylpentanoate	8	Amino Acid Metabolism	Valine, leucine and isoleucine biosynthesis	121819664	1	1.05982	1.2391	0.140918	0.887533	0.586909	1.41731	0.708927	0.0334874	9.7782e+07	6.15436e+07	4.67598e+07	5.3604e+07	8.77918e+07	6.08611e+07	1.11429e+08	7.351e+07	4.35888e+07	7.88791e+07	1.07562e+08	8.31466e+07	5.1675e+07	9.99392e+07	8.82424e+07	9.17731e+06	1.17385e+07	8.64494e+06	9.76546e+06	9.64009e+06	5.27894e+07	4.03104e+07	9.60759e+07	5.26947e+07	6.65307e+07	4.8394e+07	3.15948e+07	2.35229e+07	5.11654e+07	4.92628e+07	1.12505e+08	7.57754e+07
n126	148.037	14.6795	C5H8O5	(R)-2-Hydroxyglutarate	6	Amino Acid Metabolism	glutamate degradation V (via hydroxyglutarate)	6704843	1	0.77085	1.34288	0.225267	0.489224	0.371177	0.25627	0.18422	0.642559	3.71414e+06	6.57668e+06	5.65942e+06	2.29755e+06	2.90793e+06	2.30198e+06	3.17864e+06	3.2081e+06	3.76205e+06	3.85712e+06	4.36108e+06	6.70484e+06	5.81495e+06	5.8761e+06	5.65261e+06	1.06706e+06	801425	757517	1.17955e+06	960138	4.46959e+06	2.92024e+06	589769	973902	1.39639e+06	1.538e+06	1.3645e+06	1.03483e+06	2.12053e+06	1.79466e+06	1.16168e+06	1.40334e+06
n1266	146.106	14.4234	C6H14N2O2	D-Lysine	6	Amino Acid Metabolism	Lysine degradation	427281	1	0.736195	1.05275	0.439075	3.48219	2.84006	1.01686	2.03169	1.83443	64190.5	65069.7	45914.1	47873	45714.9	42948.7	35521.5	29936.4	35227.2	54227.7	48451.2	61576.2	51607.1	61208.7	60095.6	23088.9	26393	31075.5	20512.4	16937.1	427281	367463	33132.3	32922.9	75081.1	145517	159085	159008	149593	150098	43356.9	43211.6
n1553	247.069	17.0666	C9H13NO7	N-Succinyl-L-glutamate	8	Amino Acid Metabolism	Arginine and proline metabolism	2455764	1	1.27537	0.941748	0.178023	0.546364	0.426369	0.259442	0.236208	0.719313	1.93057e+06	1.64326e+06	1.35197e+06	1.27139e+06	1.56651e+06	1.52228e+06	1.88533e+06	1.97371e+06	2.06451e+06	2.45576e+06	1.73498e+06	1.14259e+06	1.59816e+06	1.08598e+06	1.74974e+06	307903	309724	218246	284902	261339	1.49673e+06	1.71618e+06	236926	265134	526831	786891	636718	523359	774083	589148	294255	280111
n161	154.027	7.82287	C7H6O4	2,5-Dihydroxybenzoate	8	Amino Acid Metabolism	Tyrosine metabolism__Benzoate degradation via hydroxylation__Naphthalene and anthracene degradation	181201	1	1.02035	1.39814	3.81642	0.438516	0.475221	0.572027	0.685652	1.14181	32545	47672.4	39315.9	42098.3	46714.9	39279.5	25913.5	44622.2	42831.5	59940.3	70924.3	52542.1	59814.8	48809	59206.4	123266	181201	161353	166070	163248	13661.6	19355.1	20804.5	19397.9	18144.2	19768.9	18310.1	19015.9	23059.6	18856.1	28367.5	26273.1
n1693	145.037	8.08449	C5H7NO4	2-Oxoglutaramate	6	Amino Acid Metabolism	Glutamate metabolism	220171	1	1.40781	1.04313	0.255366	0.742611	0.915617	1.23911	0.859068	0.841372	116090	121560	69477.2	66686.7	145209	159905	111091	112946	126574	220171	103282	101524	110520	106444	119636	33529.5	27265.1	21402.5	28136.1	22207.6	57145.8	84836.6	73147.3	76387.1	93914.9	96512.2	112694	72878.1	91295.4	101847	159474	144545
n1724	114.032	14.5819	C5H6O3	2-Hydroxy-2,4-pentadienoate	6	Amino Acid Metabolism	Phenylalanine metabolism__Benzoate degradation via hydroxylation__Biphenyl degradation__Toluene and xylene degradation__1,4-Dichlorobenzene degradation__Fluorene degradation__Carbazole degradation__Ethylbenzene degradation__Styrene degradation	108447	1	0.985266	1.6895	0.446065	0.701003	0.984279	1.08258	1.35	0.980522	48729.2	55237.8	61352.7	57109.6	60753.5	48069.7	58916.4	52592.4	51144.6	68287.4	108447	78157.3	90162.3	99744.1	101926	25700	24771.3	27371.9	20896.3	27578.4	22024.4	19547.5	52726.2	67222.2	36991.8	48794.4	60612.4	58269.8	55260.5	55793.9	66084.2	68271.1
n1726	164.047	4.96891	C9H8O3	4-Coumarate	8	Amino Acid Metabolism	Tyrosine metabolism__Phenylalanine metabolism__Phenylpropanoid biosynthesis	1855842	1	0.745546	1.08732	1.332	0.377135	0.317323	0.577188	0.424987	0.339775	458690	785282	442914	677999	829196	445603	315284	323337	704566	592545	877281	390242	724245	211184	1.27002e+06	985982	390183	976072	943746	958544	75224.7	107187	266034	294982	461173	320720	274456	237327	88756.5	92296.8	496862	268028
n1875	679.103	15.1375	C20H31N3O19P2	UDP-N-acetylmuramate	8	Amino Acid Metabolism	D-Glutamine and D-glutamate metabolism__Aminosugars metabolism__Peptidoglycan biosynthesis	1068279	1	1.05021	1.07923	1.43301	1.21384	1.17702	1.30248	1.20823	1.42503	707794	655273	459998	517554	716398	653574	678592	601883	459762	816695	740502	503508	792603	580648	681968	953582	798181	933574	924102	771294	789306	910957	602245	585249	822960	682037	833516	577160	749338	756123	792562	676527
n1961	166.063	5.71103	C9H10O3	Phenyllactate	8	Amino Acid Metabolism	Phenylalanine metabolism	1199838	1	0.689428	1.14108	0.162189	0.602482	0.476453	0.875805	0.841706	0.543989	1.06735e+06	449654	474193	358416	538274	550304	319967	341462	383435	395823	551864	786991	583643	711428	661381	49985	75474.5	69189.6	206966	66768.6	303349	610445	275833	222260	328012	442728	204159	186265	312759	230031	342976	517712
n2226	525.634	16.9973	C35H55N7O26P2	UDP-N-acetylmuramoyl-L-alanyl-D-gamma-glutamyl-meso-2,6- diaminopimelate	8	Amino Acid Metabolism	Lysine biosynthesis__Peptidoglycan biosynthesis	807892	1	1.07889	0.67578	0.984076	1.04574	1.64406	1.0519	0.617577	0.942297	466149	308605	555283	519521	306518	324908	551385	539349	535924	374600	293249	308897	278261	291676	284950	375030	439654	434725	427527	444807	434102	500954	331396	469044	519197	629564	708977	766457	807892	631827	347824	372245
n2302	138.032	6.92581	C7H6O3	Gentisate aldehyde	8	Amino Acid Metabolism	Tyrosine metabolism	595627	1	0.65763	0.667561	0.223166	0.734128	0.373703	0.261434	0.807139	0.164199	255012	192072	141179	128872	138230	200049	40144.9	259967	0	62353.2	61855.8	27846.2	47988.9	35939.2	397379	59807.4	31720.3	24345.5	22946.1	52069.6	110894	21264.6	308913	44288.8	142589	36989.5	11276.7	68698.2	86779.4	115909	27386.1	27097.6
n2339	171.053	13.2801	C7H9NO4	2,3,4,5-Tetrahydrodipicolinate	8	Amino Acid Metabolism	Lysine biosynthesis	489102	1	0.767479	0.754268	0.797028	0.939941	0.678612	0.520089	0.351171	0.649703	343697	363275	321994	204254	206339	196015	230406	206774	254374	217264	221785	178216	219336	223396	243080	285101	184407	207806	252711	217345	489102	394227	153525	169494	146753	251644	264116	130401	162378	168363	125669	138081
n2405	116.047	6.51267	C5H8O3	3-Methyl-2-oxobutanoic acid	8	Amino Acid Metabolism	Valine, leucine and isoleucine degradation__Valine, leucine and isoleucine biosynthesis__Pantothenate and CoA biosynthesis	503443	1	0.796032	0.718651	0.393534	0.316673	0.152	0.324125	0.19562	0.478904	314792	503443	323930	294287	446996	213225	252697	361950	366927	304486	338859	184099	272216	231803	326563	158335	129652	142235	147674	163305	41166.9	46909.1	265934	174802	67625.3	64495	49281.8	83836	41174.7	47496.7	147483	146210
n2470	116.047	5.13365	C5H8O3	5-Oxopentanoate	8	Amino Acid Metabolism	Lysine degradation	420128	1	1.1154	0.91581	0.53563	0.389085	0.261174	0.463843	0.271896	0.379838	172228	336926	182250	168873	229152	213225	163365	167145	366927	304486	204112	113270	222570	130939	326819	113612	78773.7	142235	147674	101236	31807.2	35829.7	113816	174802	67625.3	64495	47528	83836	41174.7	47496.7	128993	134001
n2591	165.079	13.6282	C9H11NO2	D-Phenylalanine	8	Amino Acid Metabolism	Phenylalanine metabolism	355236	1	1.06268	1.12292	0.920382	0.623636	0.286962	0.909888	0.475671	0.910615	234386	237948	176036	230614	306157	235385	233020	277473	259069	254476	355236	230711	224732	246995	273148	216017	208176	232895	245612	188082	165006	174151	118308	114186	167446	71980.3	62774.3	47985.9	85147.4	72202.2	275876	245724
n2653	104.011	15.3369	C3H4O4	Hydroxypyruvate	8	Amino Acid Metabolism	Glycine, serine and threonine metabolism__Glyoxylate and dicarboxylate metabolism	285633	1	0.979362	0.811468	0.77168	0.450589	0.464924	0.595496	0.800565	0.704955	98125.2	254438	250230	246541	183697	176694	164697	285633	145456	239231	176293	138729	181070	112435	229744	144857	143190	156789	171927	180408	62190.2	62360.9	119261	134981	86678.9	97896.1	88906.2	122710	94510.3	76259	108464	82424.7
n2664	121.02	13.2726	C3H7NO2S	L-Cysteine	8	Amino Acid Metabolism	Glycine, serine and threonine metabolism__Methionine metabolism__Cysteine metabolism__Penicillin and cephalosporin biosynthesis__Taurine and hypotaurine metabolism__Glutathione metabolism__Thiamine metabolism__Pantothenate and CoA biosynthesis	272610	1	0.563309	0.85176	0.137053	0.328239	0.20423	0.237539	0.420967	0.269805	218219	174890	272610	156876	158221	54414.5	134376	179209	124648	59855.1	257682	167489	102065	212526	95658.1	42210.3	27052.7	32779	0	32381.9	105992	88467.6	58920.2	33285.2	35277.4	20242.2	27201.1	34031.9	89245	29591.7	27306.9	26381.9
n2773	205.074	7.39693	C11H11NO3	Indolelactate	8	Amino Acid Metabolism	Tryptophan metabolism	307499	1	0.810907	0.940512	0	2.63277	2.12369	1.73288	6.22365	2.63556	53968.7	28283.5	41696.7	21075.4	30561.5	31317.4	39188	23892	19768.5	28218	27235.7	37824.1	33154.7	32352.5	34573.6	0	0	0	0	0	178709	167840	28314.3	29210.6	58201.9	106120	77390.4	61106.4	77053.3	51220.5	45823.4	41233.9
n2803	146.058	13.6105	C6H10O4	(S)-2-Aceto-2-hydroxybutanoate	8	Amino Acid Metabolism	Valine, leucine and isoleucine biosynthesis	178566	1	1.18329	1.12015	0.81439	0.88495	1.29445	1.08445	1.26559	1.72281	120156	74190.8	95575.5	62946.7	98024.3	81508.9	118135	144536	72002	117358	165205	90451.3	82552.5	84566	82294	71825.5	62761	80237.5	64344.1	88034.9	103125	101509	63564.3	60689.4	70129.9	100721	119183	134376	130235	99142.4	103646	96484.6
n2837	136.052	4.68217	C8H8O2	Phenylacetic acid	8	Amino Acid Metabolism	Phenylalanine metabolism__Styrene degradation	208665	1	0.919743	0.972655	1.21476	1.01225	1.28269	1.16969	0.863453	0.881009	93376.5	84481.2	146654	90305	100926	71755	93481.3	106864	106879	95370.4	102736	97118.6	81130	104561	116093	62374.6	103047	190898	128950	141233	93917.1	93163.4	133798	104392	96788.6	117042	125859	208665	110518	99451.8	114129	86426.6
n2839	153.01	13.783	C3H7NO4S	L-cysteine sulfinate	9	Amino Acid Metabolism	undefined	230315	1	1.33808	1.14008	0.577709	1.83046	1.53086	1.23689	1.58032	0.777492	74761.6	118223	143705	68242.7	86488.2	189556	91091.6	89883.5	190698	96332.2	124405	94336.3	109071	104809	127641	48469.2	59207.8	66470.6	76617.3	33133.5	176668	216290	125345	230315	150911	119521	151270	181118	101270	199115	117191	149296
n3050	158.058	6.94302	C7H10O4	2-Isopropylmaleate	8	Amino Acid Metabolism	Valine, leucine and isoleucine biosynthesis	150995	1	1.01852	1.20358	1.35634	1.35297	1.40143	1.39312	1.65187	1.24864	77034.9	76640.2	53983.7	68143.6	68283.1	67229.8	75118.1	78969.3	58929.2	70212	80402.4	69831.1	81517.5	79152.8	103231	105740	103032	72329.7	95628	89965.1	81817.5	62034	105119	110911	105654	70474.9	75732.8	103217	98484	134303	89012.6	93201.5
n404	301.056	13.8512	C8H16NO9P	N-Acetyl-D-glucosamine 6-phosphate	6	Amino Acid Metabolism	Glutamate metabolism__Aminosugars metabolism	665383	1	1.34999	0.691027	0.930441	2.88328	0.723889	0.464842	0.613333	1.4623	94475.8	110416	115300	80685.8	88331.3	124500	116226	127347	170929	121427	68720.4	69817.6	66331.4	72127.3	61060.2	98930.2	59497.7	72288.3	140268	84196	586063	665383	39772.5	47010.9	72297.8	63678.2	69567.1	83780.2	66133.8	70973.9	42717.4	47593.4
n539	133.038	14.2442	C4H7NO4	L-Aspartate	10	Amino Acid Metabolism	Alanine and aspartate metabolism__Arginine and proline metabolism__Glycine, serine and threonine metabolism__Lysine biosynthesis__Arginine and proline metabolism__Histidine metabolism__beta-Alanine metabolism__Cyanoamino acid metabolism__Carbon fixation	22218310	1	1.06371	1.27508	0.632486	4.72673	4.74219	3.73153	5.71486	3.91665	2.98814e+06	2.80187e+06	2.21815e+06	2.03269e+06	3.28782e+06	2.87445e+06	3.20226e+06	1.92343e+06	2.02265e+06	4.15509e+06	3.2108e+06	3.82691e+06	3.57606e+06	3.06437e+06	3.31696e+06	1.45489e+06	1.54828e+06	2.06412e+06	1.4841e+06	1.87881e+06	2.11157e+07	2.22183e+07	3.31572e+06	3.30811e+06	1.30431e+07	1.19202e+07	1.29856e+07	1.23805e+07	1.37998e+07	1.21211e+07	7.72508e+06	9.3189e+06
n575	129.043	9.57584	C5H7NO3	5-Oxoproline	10	Amino Acid Metabolism	Glutathione metabolism	22556118	1	9.93095	1.44378	2.12166	2.15043	2.57268	1.80284	1.86115	4.44731	365144	404839	451781	572185	525310	337983	404344	299357	558834	2.14319e+07	1.29674e+06	396073	502434	644171	509085	793437	766624	1.55175e+06	920480	888399	1.31745e+06	1.03574e+06	1.16214e+06	611918	860164	725785	955541	1.05533e+06	1.63366e+06	1.59638e+06	836137	632321
n578	189.064	13.4894	C7H11NO5	L-2-Amino-6-oxoheptanedioate	8	Amino Acid Metabolism	Lysine biosynthesis	18550280	1	1.369	0.964935	1.64774	4.43071	4.20442	0.655353	1.09825	2.90078	2.10202e+06	2.44662e+06	1.99136e+06	1.67357e+06	1.4581e+06	1.75086e+06	3.08403e+06	2.80966e+06	3.16182e+06	2.43417e+06	1.51082e+06	1.31153e+06	2.38509e+06	1.65071e+06	2.4744e+06	3.21407e+06	3.05765e+06	3.11157e+06	3.06468e+06	3.48842e+06	1.85503e+07	1.74572e+07	2.10607e+06	1.89274e+06	2.84612e+06	1.00146e+07	1.30878e+07	7.0815e+06	5.21994e+06	5.26e+06	843400	805870
n759	258.085	13.146	C10H14N2O6	(1-Ribosylimidazole)-4-acetate	8	Amino Acid Metabolism	Histidine metabolism	15675531	1	0.873063	1.27539	0.251971	0.786927	0.362149	1.43665	1.13351	0.826752	1.18621e+07	8.37697e+06	7.1377e+06	3.85318e+06	8.22825e+06	5.66605e+06	7.35762e+06	6.15029e+06	6.49327e+06	8.78225e+06	1.01127e+07	1.07525e+07	8.13805e+06	1.12775e+07	1.00439e+07	2.35857e+06	1.90232e+06	2.32737e+06	1.60693e+06	1.74713e+06	3.77125e+06	3.69665e+06	6.56519e+06	7.23944e+06	9.77817e+06	2.30607e+06	3.55419e+06	2.60065e+06	3.03391e+06	2.79492e+06	1.15782e+07	1.11941e+07
n907	172.037	11.5151	C7H8O5	3-Dehydroshikimate	8	Amino Acid Metabolism	Phenylalanine, tyrosine and tryptophan biosynthesis	360365	1	0.690513	1.1815	3.5373	2.86156	0.65116	2.10462	1.13134	1.30571	59948.5	73461.6	56548.9	79701.3	24811.1	25859.1	30042.7	50646.2	61282.1	35506.1	62320.4	48521	83803.1	82810.4	70461.8	220782	160586	185312	195455	279500	128412	93669.3	313373	232100	75092	25361.7	39683.7	45466.7	39594.1	41641.9	117737	129884
n920	596.671	15.8664	C41H65N9O28P2	UDP-N-acetylmuramoyl-L-alanyl-D-glutamyl-6-carboxy-L-lysyl-D-alanyl- D-alanine	8	Amino Acid Metabolism	Lysine biosynthesis__Peptidoglycan biosynthesis	11143793	1	1.20854	0.981011	0.282645	1.33875	1.37762	1.34168	0.668068	1.01645	6.54752e+06	5.89093e+06	6.28117e+06	5.14075e+06	4.46176e+06	6.90691e+06	7.77761e+06	6.15813e+06	6.58965e+06	6.79624e+06	5.57916e+06	5.33491e+06	4.98277e+06	5.97583e+06	5.91165e+06	1.47479e+06	1.86643e+06	1.68709e+06	1.60134e+06	1.37545e+06	1.00645e+07	8.40062e+06	5.82481e+06	6.14392e+06	7.4825e+06	6.83713e+06	7.11672e+06	6.89439e+06	9.96983e+06	8.19916e+06	6.84658e+06	6.86512e+06
n988	130.063	4.46292	C6H10O3	4-Methyl-2-oxopentanoate	8	Amino Acid Metabolism	Valine, leucine and isoleucine degradation__Valine, leucine and isoleucine biosynthesis	7392464	1	0.735509	0.964872	0.420325	0.343387	0.388777	0.661841	0.769968	0.919272	7.39246e+06	5.9676e+06	4.32587e+06	4.79323e+06	5.22138e+06	3.56451e+06	4.43963e+06	3.68474e+06	3.7594e+06	4.92571e+06	5.52532e+06	6.34172e+06	5.28369e+06	4.24691e+06	5.32984e+06	2.19773e+06	2.32469e+06	2.44077e+06	2.50172e+06	2.17831e+06	1.17463e+06	1.87192e+06	2.52744e+06	1.86043e+06	2.07758e+06	2.69483e+06	2.27101e+06	2.21338e+06	2.21893e+06	1.37118e+06	3.87442e+06	3.084e+06
n996	138.043	10.398	C6H6N2O2	Urocanate	8	Amino Acid Metabolism	Histidine metabolism	332446	1	1.03545	1.06021	0.583773	1.32638	0.824248	1.36967	0.833712	0.898506	205822	192679	203816	199950	228647	227800	207137	202505	211059	218962	210940	164753	227454	223048	266791	128817	115840	108637	113618	134907	253882	194776	302831	283450	332446	171537	164743	182260	177332	153857	312762	262682
p1035	217.143	16.1224	C9H19N3O3	beta-Alanyl-L-lysine	6	Amino Acid Metabolism	beta-Alanine metabolism	873304	1	0.986292	0.852272	2.67692	2.75981	0.799501	0.758465	0.937514	1.66489	155056	101233	114626	68705.4	151084	104776	115429	77792.9	78913.5	205696	130674	106005	80631.5	105743	80388.3	333198	273058	371477	367319	236216	631940	743058	82231.9	108467	64539.5	70005.7	91817.7	106275	93205.7	110966	102695	117159
p1107	161.069	14.0974	C6H11NO4	L-2-Aminoadipate	10	Amino Acid Metabolism	Lysine biosynthesis__Lysine degradation__Penicillin and cephalosporin biosynthesis	19111857	1	0.865843	1.42051	1.59006	7.72771	5.23172	0.708405	0.859041	2.64202	1.17126e+06	1.05797e+06	720615	1.13058e+06	1.06429e+06	1.11922e+06	1.00771e+06	622233	678065	1.02729e+06	1.54942e+06	1.52108e+06	1.44052e+06	1.41342e+06	1.38364e+06	1.74071e+06	1.55888e+06	1.72411e+06	1.6849e+06	1.47177e+06	1.89747e+07	1.91119e+07	438707	479538	752010	5.45409e+06	5.1606e+06	5.12326e+06	5.43584e+06	5.74184e+06	584734	690109
p1111	250.062	13.2376	C8H14N2O5S	gamma-L-Glutamyl-L-cysteine	8	Amino Acid Metabolism	Glutamate metabolism__Glutathione metabolism	16769526	1	1.43884	1.3881	0.205595	0.447508	0.183462	0.288271	1.35676	0.58085	1.06618e+07	7.82479e+06	4.6639e+06	5.75505e+06	1.5598e+07	1.13973e+07	1.13267e+07	1.15191e+07	1.67695e+07	1.30206e+07	1.4922e+07	1.52647e+07	1.04578e+07	8.69387e+06	1.24368e+07	2.701e+06	1.3656e+06	1.45476e+06	1.72876e+06	1.89956e+06	6.91242e+06	5.26102e+06	1.58645e+06	2.45908e+06	3.69671e+06	2.26664e+06	1.65987e+06	992393	1.86968e+06	1.37613e+06	2.6337e+06	2.70227e+06
p1119	110.037	7.17637	C6H6O2	p-Benzenediol	6	Amino Acid Metabolism	Tyrosine metabolism__gamma-Hexachlorocyclohexane degradation__Bisphenol A degradation__2,4-Dichlorobenzoate degradation__Riboflavin metabolism	3071888	1	0.34652	1.21683	0.0251252	0.262892	0.365938	0.293949	0.544565	0.553877	1.87011e+06	2.32309e+06	3.07189e+06	2.1651e+06	1.35334e+06	923210	988933	689197	611344	524026	2.61939e+06	2.24056e+06	2.7203e+06	2.74282e+06	2.7986e+06	56756.7	56886.7	45241.1	48438.5	63615.8	672006	727210	424525	479364	531801	942967	762526	759002	821785	659828	632246	614290
p1195	188.116	14.195	C8H16N2O3	N2-Acetyl-L-lysine	8	Amino Acid Metabolism	Lysine biosynthesis	7384676	1	1.04509	1.0011	0.113425	1.2088	1.16765	1.40673	0.712183	1.14383	4.68192e+06	5.59652e+06	4.18971e+06	2.71117e+06	2.90664e+06	5.39173e+06	3.97018e+06	2.14614e+06	3.09128e+06	6.39238e+06	2.9442e+06	4.34206e+06	5.10112e+06	4.52205e+06	3.19869e+06	339906	412101	452595	644574	429072	4.84519e+06	6.14865e+06	2.02285e+06	4.43242e+06	6.83088e+06	5.20527e+06	4.0128e+06	3.85389e+06	4.03145e+06	6.34993e+06	4.75346e+06	7.38468e+06
p123	115.063	12.1333	C5H9NO2	L-Proline	10	Amino Acid Metabolism	Arginine and proline metabolism__Novobiocin biosynthesis	250523834	1	2.5659	1.19155	0.474238	1.08162	1.55245	0.945771	0.494166	1.28024	4.7814e+07	4.59807e+07	6.29213e+07	2.58188e+07	3.76881e+07	8.34355e+07	8.80165e+07	8.41467e+07	5.89474e+07	2.50524e+08	5.29687e+07	5.08212e+07	5.02927e+07	5.86649e+07	4.96584e+07	3.33334e+07	1.40229e+07	1.72859e+07	1.58854e+07	2.39105e+07	5.48263e+07	4.20461e+07	5.0567e+07	4.60267e+07	4.4731e+07	4.46066e+07	6.62977e+07	7.09849e+07	6.84333e+07	9.15623e+07	3.89614e+07	5.74731e+07
p1232	89.0477	14.2582	C3H7NO2	L-Alanine	10	Amino Acid Metabolism	Alanine and aspartate metabolism__Cysteine metabolism__Taurine and hypotaurine metabolism__Selenoamino acid metabolism__D-Alanine metabolism__Carbon fixation__Reductive carboxylate cycle (CO2 fixation)	13551132	1	1.3491	0.740448	1.20057	1.1024	1.10946	0.88294	0.607449	0.881242	8.93949e+06	1.02875e+07	9.11903e+06	5.1407e+06	5.7988e+06	7.38345e+06	9.81167e+06	9.06824e+06	1.35511e+07	1.31855e+07	5.71858e+06	4.63823e+06	6.16662e+06	6.65267e+06	5.9128e+06	8.93422e+06	7.43651e+06	9.69437e+06	9.14475e+06	1.19552e+07	1.04885e+07	6.77489e+06	1.20286e+07	8.49996e+06	5.51657e+06	6.40173e+06	6.03235e+06	1.33165e+07	9.0194e+06	8.81556e+06	4.65603e+06	8.21277e+06
p1339	101.084	27.3721	C5H11NO	Betaine aldehyde	6	Amino Acid Metabolism	Glycine, serine and threonine metabolism	665421	1	0.891091	0.915872	1.3941	1.17384	1.3262	1.19206	1.33957	0.910203	373267	397538	331394	356246	396683	338159	332837	332690	365881	283521	298639	319565	390868	367610	322377	511144	482673	534174	495640	562606	487710	383780	402811	480271	423049	391564	446667	665421	492217	464395	439231	497519
p150	155.069	13.9396	C6H9N3O2	L-Histidine	10	Amino Acid Metabolism	Histidine metabolism__beta-Alanine metabolism	196283940	1	1.13007	0.966342	0.375779	1.07745	0.88318	0.990101	0.855875	0.968691	1.52545e+08	1.48498e+08	1.40101e+08	1.6057e+08	1.31529e+08	1.53125e+08	1.91183e+08	1.56856e+08	1.63461e+08	1.63994e+08	1.27404e+08	1.37108e+08	1.11233e+08	1.56926e+08	1.75892e+08	4.77816e+07	5.49606e+07	5.21157e+07	6.92952e+07	5.13845e+07	1.23955e+08	1.96284e+08	1.28461e+08	1.70821e+08	1.70509e+08	1.15647e+08	1.58372e+08	1.4197e+08	1.07804e+08	1.23793e+08	1.42203e+08	1.3057e+08
p1690	111.993	13.5924	CH5O4P	Hydroxymethylphosphonate	8	Amino Acid Metabolism	Aminophosphonate metabolism	13162795	1	0.513169	0.666853	0.619097	0.242755	0.472736	0.519777	0.34037	0.537098	1.03337e+07	1.12715e+07	1.00309e+07	1.31375e+07	9.4431e+06	6.34532e+06	4.20112e+06	8.90485e+06	5.91138e+06	2.45968e+06	8.7263e+06	8.93516e+06	5.72903e+06	7.44742e+06	5.31673e+06	8.2848e+06	6.92827e+06	7.43403e+06	6.36837e+06	4.54999e+06	1.71603e+06	2.35451e+06	2.03627e+06	3.25174e+06	3.80287e+06	8.86032e+06	4.73378e+06	4.25021e+06	4.40843e+06	3.37748e+06	6.29299e+06	7.36192e+06
p17	117.079	10.5487	C5H11NO2	Betaine	10	Amino Acid Metabolism	Glycine, serine and threonine metabolism	486285036	1	0.347393	0.891637	0.570962	1.47877	0.75526	1.14521	0.626234	0.98903	2.53422e+08	2.21852e+08	2.12225e+08	1.4506e+08	2.07411e+08	8.01294e+07	6.88981e+07	5.24487e+07	5.84393e+07	1.01363e+08	2.22521e+08	1.7824e+08	1.75882e+08	1.58751e+08	1.91882e+08	1.14903e+08	1.50407e+08	1.25903e+08	1.01066e+08	1.01505e+08	4.86285e+08	3.15087e+08	2.3123e+08	2.2183e+08	2.83444e+08	1.2907e+08	1.73663e+08	1.6178e+08	1.46956e+08	1.73979e+08	2.54347e+08	2.6672e+08
p1715	174.112	25.8108	C6H14N4O2	L-Arginine	10	Amino Acid Metabolism	Arginine and proline metabolism__Clavulanic acid biosynthesis__D-Arginine and D-ornithine metabolism	15920821	1	1.22248	0.845455	7.48542	3.76785	4.9048	3.90734	8.21929	4.5245	2.02901e+06	933607	764085	916988	2.38677e+06	1.82818e+06	2.38535e+06	1.16174e+06	877787	2.34155e+06	1.9689e+06	1.12878e+06	888718	876371	1.08117e+06	1.05699e+07	7.93132e+06	9.13801e+06	1.24566e+07	1.253e+07	4.38528e+06	5.55865e+06	6.22927e+06	7.10208e+06	3.21442e+06	8.74322e+06	7.2552e+06	6.7453e+06	5.9274e+06	5.81183e+06	3.74081e+06	3.97732e+06
p1731	267.077	15.0375	C9H17NO6S	S-Ribosyl-L-homocysteine	6	Amino Acid Metabolism	Methionine metabolism	1580484	1	1.16847	1.07135	0.238447	0.615772	0.538105	0.696475	1.84033	1.15507	536995	611237	373874	526826	674944	736197	759667	519754	503937	663204	569089	502597	771843	505216	569479	146558	116925	113284	131590	141142	298296	335622	314771	305069	423530	253689	371964	213967	344418	281693	423396	309529
p1798	160.121	22.1102	C7H16N2O2	N6-Methyl-L-lysine	8	Amino Acid Metabolism	undefined	14913990	1	0.967687	1.25091	0.355173	1.58655	1.43327	1.84914	1.5934	1.39883	2.72481e+06	4.56154e+06	3.77995e+06	6.93305e+06	6.54377e+06	4.10774e+06	2.96289e+06	7.14372e+06	5.44403e+06	4.0917e+06	5.37323e+06	7.58413e+06	5.73336e+06	6.82416e+06	5.1864e+06	1.63159e+06	1.81599e+06	1.91226e+06	1.61576e+06	1.74145e+06	6.78561e+06	4.98573e+06	5.62893e+06	9.80225e+06	1.17363e+07	7.65631e+06	5.20534e+06	9.62623e+06	5.75185e+06	6.93723e+06	1.4914e+07	9.88318e+06
p188	156.054	10.5192	C6H8N2O3	4-Imidazolone-5-propanoate	8	Amino Acid Metabolism	Histidine metabolism	240592113	1	1.11968	1.06001	0.0528854	1.29459	0.920356	1.53369	0.608319	0.851788	1.61567e+08	8.84726e+07	1.0777e+08	1.10392e+08	1.37431e+08	1.70525e+08	1.50782e+08	1.17642e+08	1.28736e+08	1.10428e+08	1.50092e+08	1.20655e+08	1.20741e+08	1.34117e+08	1.16373e+08	7.62794e+06	5.50056e+06	4.57253e+06	7.37825e+06	6.94983e+06	1.79258e+08	1.12605e+08	1.72839e+08	1.73193e+08	1.46151e+08	1.05321e+08	1.24513e+08	1.28763e+08	9.51925e+07	1.03607e+08	1.71106e+08	2.39936e+08
p1893	204.111	8.8228	C8H16N2O4	N6-Acetyl-N6-hydroxy-L-lysine	8	Amino Acid Metabolism	Lysine degradation	11679371	1	1.36872	0.918693	0.327015	29.9554	5.22582	2.89019	9.30596	13.617	158916	111941	109017	79567.9	102360	129443	159923	104306	94208	281069	153585	98470.8	84845.3	90078.9	89144.6	75270.1	0	0	50560.1	57887.7	7.31943e+06	8.58719e+06	227445	209538	485428	594992	639961	495546	615632	589748	247398	226650
p1920	128.095	14.4459	C6H12N2O	L-Lysine 1,6-lactam	8	Amino Acid Metabolism	undefined	8538175	1	1.25605	1.29339	0.30409	1.2069	1.0324	1.58402	0.803895	1.09042	5.64555e+06	4.88822e+06	4.52783e+06	4.09774e+06	4.52784e+06	7.32299e+06	7.28661e+06	6.25518e+06	5.23745e+06	3.65e+06	4.92703e+06	6.66677e+06	6.02626e+06	5.73351e+06	7.28321e+06	1.53397e+06	1.29129e+06	1.63222e+06	1.39176e+06	1.35379e+06	5.45917e+06	5.47826e+06	5.96894e+06	5.38684e+06	6.29481e+06	4.51788e+06	6.52192e+06	4.88553e+06	4.31517e+06	4.21406e+06	8.35675e+06	8.53817e+06
p1952	188.116	8.0755	C8H16N2O3	N6-Acetyl-L-lysine	8	Amino Acid Metabolism	Lysine degradation	7438748	1	2.21711	0.879126	1.22321	12.7636	2.41243	1.15053	2.09654	5.1232	278850	237014	294974	158032	242061	207668	244960	234833	204413	1.79289e+06	260801	188471	203495	236194	175600	401397	331213	221217	235706	291694	7.29112e+06	7.43875e+06	180460	172999	372488	661128	591001	438268	580562	650330	236211	193167
p1992	154.038	11.5233	C6H6N2O3	Imidazol-5-yl-pyruvate	6	Amino Acid Metabolism	Histidine metabolism	670490	1	1.05681	0.896443	0.212568	0.781567	0.755482	0.770629	0.481218	0.623365	509595	618452	464477	439487	496926	549304	670490	436019	543427	473367	485228	362066	423852	520790	475113	107350	85045.9	130451	102871	111854	548823	435563	324056	365845	302247	433215	397061	357948	372029	350314	390758	396604
p23	103.063	14.8093	C4H9NO2	4-Aminobutanoate	10	Amino Acid Metabolism	Arginine and proline metabolism__Glutamate metabolism__beta-Alanine metabolism__Butanoate metabolism	405003626	1	1.06181	0.975666	0.290059	0.273295	0.202258	0.159232	0.179334	0.620347	3.10012e+08	3.00574e+08	3.66419e+08	2.83734e+08	2.84979e+08	2.41867e+08	3.03729e+08	3.80703e+08	3.22686e+08	3.92268e+08	3.45562e+08	2.55934e+08	4.05004e+08	2.91956e+08	2.09649e+08	9.86349e+07	1.05511e+08	8.97835e+07	8.2804e+07	7.16164e+07	1.21095e+08	1.51862e+08	3.09474e+07	4.57894e+07	7.27432e+07	6.54643e+07	7.51447e+07	6.81235e+07	4.84736e+07	5.54281e+07	5.12163e+07	5.45715e+07
p2338	161.105	12.4365	C7H15NO3	L-Carnitine	10	Amino Acid Metabolism	Lysine degradation	5715515	1	0.781743	1.659	0.150711	5.17381	4.04752	5.01307	1.93635	2.03292	679465	696224	860664	1.06725e+06	702704	523114	692266	489647	560798	866076	1.03689e+06	1.1794e+06	1.4872e+06	1.57203e+06	1.37094e+06	125963	98671.7	159184	122681	97294.9	4.36959e+06	3.87148e+06	3.72995e+06	4.23256e+06	4.52427e+06	4.13035e+06	2.87975e+06	2.25036e+06	3.58242e+06	3.37274e+06	5.11355e+06	4.76731e+06
p2339	145.11	12.4488	C7H15NO2	4-Trimethylammoniobutanoate	8	Amino Acid Metabolism	Lysine degradation	4030496	1	0.875307	1.47564	0.814153	3.08536	1.9435	3.51273	1.24594	1.40669	792094	773452	917251	1.16445e+06	833412	707098	905488	710117	738047	861202	1.19474e+06	1.24149e+06	1.43014e+06	1.43686e+06	1.30861e+06	764346	711821	770082	665890	735803	2.56898e+06	2.25003e+06	2.7686e+06	3.37009e+06	2.86672e+06	2.09743e+06	1.54553e+06	1.44209e+06	1.74077e+06	1.88235e+06	4.0305e+06	3.7244e+06
p2355	246.133	16.3477	C9H18N4O4	N2-(D-1-Carboxyethyl)-L-arginine	8	Amino Acid Metabolism	Arginine and proline metabolism	4507266	1	1.01309	0.856306	0.221092	4.67437	1.58706	3.36497	3.27742	3.42357	564194	498799	466168	322373	477620	549387	510964	426843	448493	423960	476751	343511	390037	364836	419335	118598	97257.7	67245.4	116494	115363	3.45579e+06	3.8942e+06	850577	1.2239e+06	1.46286e+06	709311	1.00038e+06	526864	722203	737744	1.48855e+06	1.29176e+06
p2356	218.127	16.2946	C9H18N2O4	N2-(D-1-Carboxyethyl)-L-lysine	6	Amino Acid Metabolism	Lysine degradation	777731	1	0.911695	0.87953	0.108461	2.74235	0.977038	2.92374	2.17103	2.19947	153947	162546	139854	88937.7	143897	145722	143400	99123.6	107017	133061	126241	97623.7	120962	117497	143832	16480.2	13034	11378.6	17086.2	16770.5	443494	444410	233954	445680	322435	101848	147362	100702	168887	154557	433841	424531
p2364	146.106	23.2678	C6H14N2O2	L-Lysine	10	Amino Acid Metabolism	Lysine biosynthesis__Lysine degradation__Biotin metabolism__Alkaloid biosynthesis II	7160255	1	0.81472	0.980888	0.171486	0.970022	0.912744	1.29515	1.76561	1.53547	2.95447e+06	2.74486e+06	1.96538e+06	3.05016e+06	4.29254e+06	2.47082e+06	3.20568e+06	2.19572e+06	1.94051e+06	2.4141e+06	3.95299e+06	2.35789e+06	2.72047e+06	3.00091e+06	2.68833e+06	471160	446101	644433	506883	504979	2.57212e+06	3.30086e+06	2.21448e+06	2.64421e+06	3.82584e+06	3.19075e+06	2.65007e+06	2.37103e+06	2.56124e+06	2.92484e+06	4.83576e+06	4.85056e+06
p2371	124.064	6.97048	C6H8N2O	Methylimidazole acetaldehyde	8	Amino Acid Metabolism	Histidine metabolism	7053149	1	0.790927	0.877695	0.991767	1.22737	1.46213	1.26902	1.28307	1.275	2.09936e+06	2.14702e+06	2.25372e+06	2.40948e+06	3.50878e+06	1.67116e+06	1.83689e+06	2.54331e+06	1.63649e+06	2.13415e+06	1.72278e+06	2.69711e+06	1.80981e+06	2.90625e+06	1.76358e+06	3.25013e+06	2.25852e+06	2.09768e+06	2.10242e+06	2.60737e+06	2.91579e+06	3.76178e+06	2.64851e+06	2.43125e+06	3.48456e+06	3.78407e+06	3.51737e+06	3.56708e+06	3.58755e+06	3.70123e+06	2.76133e+06	4.30991e+06
p2375	129.079	11.6894	C6H11NO2	L-Pipecolate	8	Amino Acid Metabolism	Lysine degradation__Alkaloid biosynthesis II	1184201	1	1.1841	0.934377	0.802456	2.23791	2.74407	1.96226	2.12904	1.89763	394750	325074	275004	225441	253041	305146	443650	294167	246757	454826	315506	277791	280663	280301	222366	192234	243950	301105	233826	211152	962931	878422	480427	440600	534755	1.1842e+06	869548	683024	674863	631233	629119	636686
p2447	132.09	22.2963	C5H12N2O2	L-Ornithine	10	Amino Acid Metabolism	Arginine and proline metabolism__D-Arginine and D-ornithine metabolism__Glutathione metabolism	6798008	1	0.602579	0.953663	0.385675	4.05909	3.62953	3.77672	2.86859	3.82234	248636	336842	239594	391170	407873	154171	228829	222155	148133	225370	408253	240982	271931	314305	313387	112559	84502.2	147813	192714	88791.3	1.55651e+06	1.49308e+06	722415	1.04468e+06	1.77574e+06	1.4082e+06	1.36092e+06	846972	976793	1.30189e+06	1.13746e+06	1.03134e+06
p2563	119.058	13.985	C4H9NO3	L-Threonine	10	Amino Acid Metabolism	Glycine, serine and threonine metabolism__Valine, leucine and isoleucine biosynthesis__Porphyrin and chlorophyll metabolism	5482275	1	1.61599	0.973283	0.988258	2.1934	2.18121	1.15898	1.10734	1.32436	1.96901e+06	1.7101e+06	1.55024e+06	1.27302e+06	1.71783e+06	2.1835e+06	2.71021e+06	2.19541e+06	2.49861e+06	3.69601e+06	1.34481e+06	1.55049e+06	1.39458e+06	1.46568e+06	2.24502e+06	1.78263e+06	1.51182e+06	2.0113e+06	1.42372e+06	1.3942e+06	2.52466e+06	3.10544e+06	4.56387e+06	5.48227e+06	2.35395e+06	2.33079e+06	3.99142e+06	4.71739e+06	2.75099e+06	4.13935e+06	1.46191e+06	1.47416e+06
p2601	173.08	13.7307	C6H11N3O3	5-Guanidino-2-oxopentanoate	8	Amino Acid Metabolism	D-Arginine and D-ornithine metabolism	5167185	1	1.53789	1.04653	0.525016	2.55841	1.27386	5.82864	5.01953	2.38414	874142	729945	636799	787760	907003	997607	1.15335e+06	893426	833511	2.1747e+06	865752	718132	779891	947659	807357	411681	310966	403311	412451	527872	827868	648976	3.04972e+06	3.17838e+06	2.36404e+06	968843	1.19208e+06	932372	987148	933020	3.5076e+06	4.70303e+06
p2603	113.048	13.7689	C5H7NO2	(S)-1-Pyrroline-5-carboxylate	6	Amino Acid Metabolism	Glutamate metabolism__Arginine and proline metabolism	283818	1	1.45215	1.14289	1.09073	1.98944	1.40486	2.87379	3.02183	1.99149	67967	76257	52464.8	65063.2	94943.5	72275	102761	62362.2	74959.6	205618	89939.1	71184.5	86736.7	82815	76986.8	83435.9	67334.3	88958.9	64248.3	85081.1	69478.4	74985.5	190691	188826	185645	87145.7	113634	109256	93326.6	97744.9	172438	229119
p2612	103.063	16.1899	C4H9NO2	N,N-Dimethylglycine	8	Amino Acid Metabolism	Glycine, serine and threonine metabolism	5337974	1	0.949551	0.855931	0.583613	0.972553	1.34591	1.00306	0.753912	0.853405	3.49338e+06	2.909e+06	2.51626e+06	2.4089e+06	3.08166e+06	2.76772e+06	2.23742e+06	2.95704e+06	2.84404e+06	2.87605e+06	2.10971e+06	2.78845e+06	2.9211e+06	2.57636e+06	1.93765e+06	1.62826e+06	1.83893e+06	1.8787e+06	1.44227e+06	1.62124e+06	3.64656e+06	2.92972e+06	2.46303e+06	2.42531e+06	2.54909e+06	4.49164e+06	5.33797e+06	1.78018e+06	3.77113e+06	4.01258e+06	2.75381e+06	2.64868e+06
p2652	219.075	12.7006	C8H13NO6	O-Succinyl-L-homoserine	10	Amino Acid Metabolism	Methionine metabolism__Sulfur metabolism	3708368	1	3.89485	0.890283	0.427555	0.523687	0.683015	0.619796	0.421169	1.77213	180095	240655	261835	108097	235253	232137	283035	274540	248231	2.95792e+06	266131	142557	192634	146312	165739	73254.3	90293.6	98652.4	88982	87461.3	96969.5	112196	108285	105260	114558	97537.7	84296.3	61349.8	381411	76135.5	151033	112857
p2674	131.058	11.3819	C5H9NO3	N-Acetyl-beta-alanine	6	Amino Acid Metabolism	beta-Alanine metabolism	1040769	1	2.71321	1.31131	35.0443	2.62671	2.33535	1.48559	1.79681	10.5194	12792.2	20064.9	21056.4	23777.3	16559.4	33240.7	88797.1	18568.9	36281.4	78832.9	28095.2	23999.7	32722.8	19532.1	19241.6	670809	642245	692136	665389	632351	54324.4	50060.4	47535.9	62140.9	33506.3	35204.5	49168.1	47819.4	46904.2	41011.5	28557.5	29509
p2682	188.153	21.7175	C9H20N2O2	N6,N6,N6-Trimethyl-L-lysine	10	Amino Acid Metabolism	Lysine degradation	4317942	1	1.23275	0.807014	0.542223	2.93171	2.14249	2.61971	1.6081	1.87749	1.09251e+06	824422	899634	642169	753622	934660	1.13636e+06	1.09465e+06	1.15412e+06	872979	675562	587634	618964	786065	731205	432892	437490	532702	392315	488634	4.31794e+06	2.89154e+06	1.65244e+06	1.93477e+06	1.55269e+06	1.75948e+06	2.24109e+06	1.50107e+06	2.01948e+06	1.50381e+06	2.20471e+06	1.93819e+06
p2684	190.095	17.5926	C7H14N2O4	LL-2,6-Diaminoheptanedioate	10	Amino Acid Metabolism	Lysine biosynthesis	3650978	1	0.86163	0.797043	0.155739	0.501598	0.596716	0.41075	0.476097	0.792363	3.41864e+06	2.1431e+06	3.00614e+06	1.09188e+06	1.64637e+06	2.0318e+06	2.8718e+06	1.33217e+06	1.57341e+06	1.93252e+06	1.69858e+06	1.61803e+06	1.60565e+06	1.76535e+06	2.32386e+06	379793	307428	286954	403174	383452	1.61503e+06	1.89744e+06	544424	646973	967260	1.37595e+06	1.79379e+06	958823	1.23331e+06	1.38467e+06	913507	930868
p2708	267.077	11.2852	C9H17NO6S	S-Ribosyl-L-homocysteine	8	Amino Acid Metabolism	Methionine metabolism	3205570	1	59.3805	1.07771	0	0.101775	19.8222	0	11.5401	6.64054	40973.8	40201.6	50156.2	35604.8	38436	2.40814e+06	3.20557e+06	1.92135e+06	1.92781e+06	2.73224e+06	47784.5	38345.6	58646.3	37081.9	39473.6	0	0	0	0	0	20901.7	0	0	0	0	716809	812829	745434	875792	920067	0	0
p2852	204.09	11.0888	C11H12N2O2	L-Tryptophan	10	Amino Acid Metabolism	Tryptophan metabolism__Phenylalanine, tyrosine and tryptophan biosynthesis__Indole and ipecac alkaloid biosynthesis	4065103	1	1.75912	1.54191	0.807639	2.79242	3.41349	2.3784	7.48318	3.30939	571258	518995	520420	333277	596361	784271	1.28566e+06	503158	645170	1.25044e+06	757007	776959	735658	773116	874185	332833	469873	492671	384976	371302	2.06785e+06	2.16099e+06	811612	834059	1.2191e+06	2.22141e+06	1.73261e+06	1.58028e+06	1.77764e+06	1.3594e+06	806942	963316
p2871	174.064	13.1997	C6H10N2O4	N-Formimino-L-glutamate	8	Amino Acid Metabolism	Histidine metabolism	4004637	1	0.262334	2.24426	0	27.5258	12.4653	14.2648	4.7468	30.6947	0	0	10350.9	0	23098.9	0	8775.03	0	0	0	27692.4	15069.6	20035.2	0	12273.2	0	0	0	0	0	236139	301310	78777	135015	169494	113340	85168.4	48532.4	99405	70516.4	123893	83327.8
p2876	145.085	14.4635	C5H11N3O2	4-Guanidinobutanoate	10	Amino Acid Metabolism	Arginine and proline metabolism	3028116	1	1.82066	0.978908	0.401008	1.21751	1.48167	1.44865	1.50051	1.39396	949350	586595	651338	767251	720341	1.27576e+06	1.03745e+06	696505	652853	3.02812e+06	612766	665012	896710	495733	927145	288651	350345	359843	233787	241030	918973	803233	817852	845940	1.08819e+06	1.16662e+06	1.40255e+06	1.04664e+06	1.01304e+06	816091	1.28961e+06	822202
p3053	163.048	15.0851	C5H9NO5	L-erythro-4-Hydroxyglutamate	6	Amino Acid Metabolism	Arginine and proline metabolism	1506963	1	1.36975	1.31785	0.264985	1.36418	7.20397	1.04195	4.15766	1.89102	172094	101741	45889.2	250246	322337	379387	298127	181280	208146	155295	267348	180596	221675	224788	281523	43713.4	45888	48842.5	56122.4	41882	345293	400922	136873	170923	163254	1.22461e+06	1.50696e+06	1.14305e+06	1.27621e+06	1.27732e+06	166298	134298
p3080	259.046	15.4211	C6H14NO8P	D-Glucosamine 6-phosphate	10	Amino Acid Metabolism	Glutamate metabolism__Aminosugars metabolism	3041099	1	0.939636	1.17348	0.264528	0.834805	0.7541	1.01633	1.28066	0.867005	1.66209e+06	1.24269e+06	1.51989e+06	2.15633e+06	1.8782e+06	1.68969e+06	1.6101e+06	1.59273e+06	1.70922e+06	1.34683e+06	1.51661e+06	2.4826e+06	2.01942e+06	1.94544e+06	1.96265e+06	464640	353909	346731	554342	518070	1.37494e+06	1.62821e+06	921056	1.12401e+06	2.01356e+06	1.32906e+06	1.32211e+06	985607	1.42406e+06	1.31824e+06	2.15252e+06	1.69014e+06
p3133	177.046	7.54058	C6H11NO3S	N-Formyl-L-methionine	8	Amino Acid Metabolism	Methionine metabolism	2189634	1	0.593818	0.690423	0.132833	0.516129	0.532177	0.569235	0.897672	0.937829	2.15102e+06	841317	1.66975e+06	1.58392e+06	1.38187e+06	915014	1.03251e+06	904099	863951	814003	867882	1.36816e+06	1.20523e+06	763232	1.06196e+06	164971	225727	235762	165670	221108	851084	833841	757696	625738	868614	823959	871348	816370	839535	708176	916453	539043
p3195	203.079	15.1327	C8H13NO5	N2-Acetyl-L-aminoadipate	6	Amino Acid Metabolism	Lysine biosynthesis	644837	1	1.29888	0.992115	0.300517	0.424773	0.451819	0.532583	0.656062	0.822193	346265	382532	340003	325547	417483	644837	502340	383865	331249	491064	400965	316870	378412	321467	379833	162350	87388	89095.7	113655	91997.4	152061	169091	136828	173317	138320	150139	221501	118321	162314	166345	238265	186061
p3197	233.138	17.0178	C9H19N3O4	Lysinoalanine	7	Amino Acid Metabolism	undefined	1609829	1	0.983843	0.726531	1.82334	6.59911	1.50907	1.26432	1.43684	6.03632	95960.7	62652.8	84171.8	80774.1	73328.3	70540.3	83943.7	90297.5	64865	80828.6	88578.8	57801.1	47253	46314	48404.1	181171	116922	89137.6	187689	148740	1.07361e+06	1.32057e+06	55705	78075.8	91141	205264	112243	97327.5	91869.1	92227	82138.4	100961
p3226	174.1	12.6849	C7H14N2O3	N-Acetylornithine	8	Amino Acid Metabolism	Arginine and proline metabolism	2315534	1	0.847384	1.18811	0.966759	3.07628	3.10986	3.19603	4.40921	2.4565	203433	128706	169607	137683	189889	123242	95045.2	105612	80546.7	298303	160367	241672	225505	146307	211472	132763	171428	148345	193863	155351	728481	676226	277859	264174	604472	532312	541796	462088	466219	576644	353358	324012
p3262	132.053	14.7579	C4H8N2O3	L-Asparagine	10	Amino Acid Metabolism	Alanine and aspartate metabolism__Tetracycline biosynthesis__Cyanoamino acid metabolism__Nitrogen metabolism	2241113	1	0.817757	1.21717	0.606437	1.81615	1.95712	2.40502	4.15754	2.03765	447255	353110	192396	550741	524670	558766	280381	325587	275983	250546	548395	580693	480468	436477	471284	202180	172290	232530	371161	276056	741073	959236	517137	459078	1.07958e+06	1.06586e+06	886470	554305	696790	844236	1.31467e+06	1.03553e+06
p3268	145.074	13.585	C6H11NO3	Allysine	8	Amino Acid Metabolism	LysineBiosynthesis	1775274	1	0.227959	0.216433	0.285356	0.702961	0.114227	0.0845823	0.0908222	0.473047	1.77527e+06	276974	136488	1.00043e+06	52936.9	268020	98504.2	102499	85662	184384	73375.8	130352	188880	65858.3	243233	177701	147792	187980	183445	228237	842802	497965	502245	374788	61273.8	68544.3	93350.7	68084	66729.4	73626.7	45230	53342.2
p3273	232.117	17.3561	C8H16N4O4	L-Acetopine	7	Amino Acid Metabolism	undefined	1253739	1	1.12298	1.08185	0.242994	4.34027	1.84834	3.50634	2.53747	3.56548	160425	150700	85760.4	99529.8	131791	141563	143847	98179.3	106757	215118	152549	117852	139566	147390	122263	28943.2	17956.9	29302.9	39204	37243.1	935746	934713	227134	278773	350213	303347	249366	163058	263603	181765	470981	459588
p3333	114.032	11.2359	C5H6O3	2-Hydroxy-2,4-pentadienoate	6	Amino Acid Metabolism	Phenylalanine metabolism__Benzoate degradation via hydroxylation__Biphenyl degradation__Toluene and xylene degradation__1,4-Dichlorobenzene degradation__Fluorene degradation__Carbazole degradation__Ethylbenzene degradation__Styrene degradation	396259	1	0.99454	1.47998	24.7642	1.84344	1.62835	0.89606	0.916838	7.45162	16971.9	0	17529.4	17273.9	0	12638.2	0	0	19372.4	19481.9	16575.8	15820.2	12102.2	14608.3	17519.6	298024	267888	235034	245154	236069	24798.3	14574.3	18350	22834.4	14887.5	17707.9	15032.9	15821.9	14303.6	21441.9	19262.6	0
p334	129.079	6.97404	C6H11NO2	N4-Acetylaminobutanal	6	Amino Acid Metabolism	Arginine and proline metabolism	6267969	1	0.823969	0.58646	0.159111	0.295855	0.577918	0.501796	0.352945	0.593812	6.26797e+06	3.20011e+06	3.17563e+06	2.21663e+06	3.56032e+06	2.63318e+06	4.44496e+06	2.58217e+06	1.50562e+06	4.01212e+06	2.34973e+06	2.39003e+06	1.4298e+06	3.06282e+06	1.5706e+06	621193	604111	443827	708375	553419	1.17352e+06	1.45398e+06	669931	830595	1.32181e+06	2.83901e+06	2.44543e+06	1.26036e+06	2.30751e+06	1.79332e+06	1.15313e+06	2.40959e+06
p3360	258.122	8.30781	C11H18N2O5	(2S,2'S)-Pyrosaccharopine	7	Amino Acid Metabolism	undefined	1370501	1	1.66824	1.34928	0.0390616	1.0313	0.979577	1.21361	0.37948	0.651339	555693	522350	743639	747554	596331	1.01118e+06	1.3705e+06	864092	1.11222e+06	922921	933359	827795	880966	953866	675250	40883.4	0	0	40427.4	42341.3	507206	635225	850575	801568	470059	593631	749844	499581	725725	532138	635307	1.08068e+06
p3367	105.043	15.3726	C3H7NO3	L-Serine	10	Amino Acid Metabolism	Glycine, serine and threonine metabolism__Methionine metabolism__Cysteine metabolism__Cyanoamino acid metabolism__Sphingolipid metabolism__Methane metabolism__Sulfur metabolism	1549899	1	1.973	0.852521	1.59817	2.38074	2.22474	1.79331	1.25632	1.64535	313085	237667	203932	252812	335794	391084	255585	197567	256173	1.5499e+06	225772	265336	230326	223645	200103	433577	393370	602335	327627	389897	686476	600625	703403	731126	476398	339415	515587	810912	538913	783648	544555	374096
p3428	173.069	11.4153	C7H11NO4	N-Acetyl-L-glutamate 5-semialdehyde	8	Amino Acid Metabolism	Arginine and proline metabolism	1868085	1	3.04002	1.21598	29.1676	2.26862	2.07662	1.83473	1.67379	8.07671	32967	36434.5	43505	29438	24338	33162.6	34867	55867.7	40738.3	342083	43766.8	34113.5	37127.5	49864.1	37810.8	1.04861e+06	862902	1.03239e+06	878932	1.0389e+06	92458.2	75013.6	57918	94892.7	57857.2	62630.2	75456.8	76594.5	75795.6	55659.2	69659.8	63351.6
p3448	245.149	16.195	C9H19N5O3	beta-Alanyl-L-arginine	8	Amino Acid Metabolism	beta-Alanine metabolism	1834985	1	0.931589	0.825356	2.36536	0.528824	0.899927	0.388001	0.736733	1.11208	761339	624568	639252	283446	572856	537120	550312	378222	350878	867804	489080	509867	458646	459462	461176	1.65268e+06	1.46726e+06	1.43798e+06	1.25498e+06	1.0028e+06	385792	433821	190150	200380	313642	362533	613982	537284	560208	519097	135568	209471
p3547	127.063	6.96874	C6H9NO2	delta1-Piperideine-2-carboxylate	8	Amino Acid Metabolism	Lysine degradation	1644252	1	1.61702	1.23433	0.847522	1.94497	2.35507	1.95913	1.51671	1.24046	397708	431058	324377	494106	705207	777445	693502	811323	521881	999814	449403	756111	485976	696703	515503	555516	318597	291677	332317	495652	694969	666777	1.4759e+06	860606	877202	611927	797717	1.64425e+06	896888	1.58942e+06	717493	1.14138e+06
p3548	336.164	17.7198	C12H24N4O7	N2-Fructopyranosylarginine	7	Amino Acid Metabolism	undefined	765215	1	1.37085	0.851872	0.535158	2.69628	2.09843	2.83254	1.78574	2.47949	152794	122248	133469	148430	140552	118675	138610	128567	137946	432358	150526	125272	103621	117819	96936.6	69160.3	67574.6	71832.1	95965.7	68736.5	507531	617320	202518	261283	291985	426004	278604	247065	303738	208228	407364	374997
p3573	242.101	11.3438	C9H14N4O4	(S,S)-Np-Histidinylalanine	5	Amino Acid Metabolism	undefined	184095	1	1.09279	1.07464	0.146887	1.73509	1.81883	2.13424	1.71452	1.22987	80932	63742.6	81808.1	58132	52280	68282.1	83491.4	62091.8	60015.5	94275.8	68266.6	65541	64384.3	74113	89735.1	0	26073.4	0	23411.9	0	99817.3	134774	114052	108524	127374	125304	156967	98998.3	116617	114867	151693	112739
p3608	148.037	13.1539	C5H8O5	(R)-2-Hydroxyglutarate	6	Amino Acid Metabolism	glutamate degradation V (via hydroxyglutarate)	342926	0	72.5011	0	0	0	260.26	0	25.9377	53.2921	0	0	0	0	0	85529.7	56400.2	60221.3	69557.1	90797.3	0	0	0	0	0	0	0	0	0	0	0	0	0	0	0	342926	266904	234595	206167	250706	0	0
p3616	197.117	11.3122	C9H15N3O2	Hercynine	6	Amino Acid Metabolism	Histidine metabolism	332235	1	0.689173	1.07349	0.409057	1.23452	1.13627	1.35821	1.27323	0.944022	163165	189176	229365	160006	184918	136040	126334	149552	96700.1	129982	185841	197600	230109	175928	205246	65212.5	65429.6	93819.6	81146.2	73436.4	216503	256882	237551	236600	196411	187192	236970	179266	240607	208872	261423	184282
p3667	119.058	15.5067	C4H9NO3	D-Threonine	8	Amino Acid Metabolism	undefined	1063373	1	0.691644	0.988031	0.0941088	0.638423	0.866444	0.311658	0.527493	0.590866	1.04272e+06	497215	636867	641060	908765	556140	543749	478282	476514	522815	755457	938185	619739	768261	600377	78435.2	64998.8	81569.3	63914.6	61790.4	657191	1.06337e+06	182366	226222	250012	615131	597205	725156	630266	661155	251449	175300
p3724	142.074	12.3012	C6H10N2O2	Ectoine	8	Amino Acid Metabolism	Glycine, serine and threonine metabolism	1235660	1	0.617985	1.03611	0.62147	0.80173	0.513953	0.837916	0.597348	0.71045	693210	968493	938436	595713	850825	421329	453522	539550	460562	625825	1.03752e+06	834798	855672	618391	846426	456183	547805	736789	374601	399513	876425	559527	547176	436420	824793	410147	461908	362958	353704	491084	557372	739449
p382	274.128	14.4149	C10H18N4O5	N2-Succinyl-L-arginine	8	Amino Acid Metabolism	Arginine and proline metabolism	175818473	1	0.918637	1.00296	0.333954	1.22045	0.311694	1.61937	3.46149	1.29932	5.32269e+07	3.26517e+07	2.64452e+07	2.67312e+07	4.359e+07	4.23703e+07	4.33589e+07	2.99007e+07	3.01513e+07	2.20032e+07	3.13274e+07	3.52824e+07	4.09757e+07	4.06001e+07	3.50007e+07	1.00814e+07	1.69632e+07	1.28464e+07	1.0488e+07	1.0616e+07	4.71029e+07	5.0414e+07	2.94293e+07	3.10799e+07	6.4882e+07	1.46623e+07	1.29974e+07	8.95173e+06	1.08007e+07	9.51708e+06	5.93091e+07	4.87684e+07
p384	276.133	14.4239	C11H20N2O6	N6-(L-1,3-Dicarboxypropyl)-L-lysine	6	Amino Acid Metabolism	Lysine biosynthesis__Lysine degradation	2460859	1	1.11118	1.01528	0.374725	1.24619	0.323472	1.66729	3.35727	1.37677	784110	519299	400210	405313	516587	658353	659967	478391	429532	691183	474653	469511	575549	625308	520630	142389	270879	234623	180855	155101	738926	739699	406473	504059	882736	203061	204546	117963	167258	156452	960818	701096
p3867	161.069	8.38507	C6H11NO4	O-Acetyl-L-homoserine	8	Amino Acid Metabolism	Methionine metabolism__Sulfur metabolism	863768	1	1.07892	0.784109	0.887083	0.885399	0.932177	1.06246	0.581739	0.921053	684548	624247	830321	540956	502039	684054	573573	618370	699970	857265	391356	633932	589266	497728	382840	427543	553756	660353	699672	481473	685050	606479	489234	541123	495551	626006	863768	459697	530794	486025	632792	723511
p3869	190.059	14.6452	C6H10N2O5	N-Carbamyl-L-glutamate	8	Amino Acid Metabolism	Histidine metabolism	981775	0	9.23568	0	0	371.456	26.9136	34.3876	18.0162	144.953	0	0	0	0	0	0	46178.4	0	0	0	0	0	0	0	0	0	0	0	0	0	981775	820183	0	19653	35668.8	38672.6	31980.1	30717.8	18502.1	14695.5	38399.5	43049.5
p3875	216.111	11.1573	C9H16N2O4	gamma-Glutamyl-gamma-aminobutyraldehyde	8	Amino Acid Metabolism	Arginine and proline metabolism	845814	1	2.22192	1.0384	2.28105	2.06271	1.95169	1.81214	1.16553	1.46175	179524	138491	138016	110494	103729	150279	165749	159180	168231	845814	149716	115864	176129	133692	120595	421173	262507	354883	232491	257833	341351	297507	282873	241588	219219	176625	198317	294392	278498	360295	283661	209343
p3889	151.063	7.04983	C8H9NO2	(Z)-4-Hydroxyphenylacetaldehyde-oxime	8	Amino Acid Metabolism	Tyrosine metabolism	830920	1	1.01969	0.897879	0.871228	0.97607	0.925185	1.27524	1.15177	0.81074	236746	347480	427939	440405	456498	262932	235816	323184	293800	830920	278713	421743	261306	469427	282923	414784	292785	396171	199376	360117	298050	254498	428983	395696	486158	419641	284932	451474	342690	267504	477535	618208
p3977	125.095	27.0616	C6H11N3	N-Methylhistamine	6	Amino Acid Metabolism	Histidine metabolism	113711	1	0.846456	1.00142	1.50641	1.36445	1.15125	1.18829	1.41465	1.19433	33819.6	57854.4	50807.9	78548.7	48879.4	51905.3	38012.4	44447.8	47091.8	47009.7	56965.5	56401.2	52088.2	54849.5	49990	101260	83733.4	88663.5	63771.2	69165.6	75233.2	68813.2	98147.6	72345.3	53738.2	70374.5	55436.9	60797.5	58592.2	65531.8	46386.5	66705.5
p4020	254.09	10.3683	C11H14N2O5	L-Agaridoxin	7	Amino Acid Metabolism	undefined	729508	1	0.933648	0.772793	0.426088	0.679854	0.94264	0.984486	0.498674	0.252266	716990	310085	284732	137702	145374	305242	296817	277533	287897	321570	217276	253928	333613	185454	242244	183148	161839	0	60326	274248	328031	192192	215874	110720	237471	181736	156648	729508	217394	218114	581848	324598
p4062	195.09	5.15388	C10H13NO3	L-Tyrosine methyl ester	8	Amino Acid Metabolism	undefined	684826	1	1.6826	0.829492	0.493299	1.00781	1.09496	1.41667	2.08279	0.887686	129716	240856	150925	196614	243544	211774	238539	198922	284019	684826	138304	157830	204607	156744	140198	113298	89050.6	84057.7	115182	72795.8	182948	156533	179547	234731	215410	190176	274353	233111	201232	154105	388702	344872
p4091	103.1	22.7177	C5H13NO	Choline	10	Amino Acid Metabolism	Glycine, serine and threonine metabolism__Glycerophospholipid metabolism	627133	1	0.960099	0.603913	0.423656	0.812414	1.29874	0.655563	1.4844	0.967918	254283	404926	413247	190460	140399	232649	171895	213587	167914	561276	102537	160920	175818	191457	216748	117746	98709.6	188484	81279	108305	328006	269539	176328	84444.2	281756	350243	354061	331559	417935	368741	145736	122368
p4114	281.09	13.0852	C13H15NO6	4-Hydroxyphenylacetylglutamic acid	6	Amino Acid Metabolism	Tyrosine metabolism	350103	1	1.10561	1.07028	0.175467	1.76354	1.72503	2.78734	1.1059	1.41569	102066	99439.4	67709.3	63714.4	64736.6	109322	75239.7	48794	74636.1	131670	81684.6	90836.5	74064.9	80261.2	98766.4	0	15116.6	29203.1	25457.3	0	177254	160146	80009.8	125176	158712	153513	121105	105042	162388	143939	257823	166202
p4162	290.123	15.8278	C10H18N4O6	N-(L-Arginino)succinate	8	Amino Acid Metabolism	Arginine and proline metabolism__Alanine and aspartate metabolism	780699	1	0.597465	0.850953	5.22018	3.29137	2.43866	4.6667	4.52136	2.16295	163305	102463	59540.1	98993.5	139800	69052.2	58576.9	65900.8	59110.8	84390.1	84323	112093	58573.6	151497	73536.8	564166	540263	586184	721994	532105	261788	360842	571438	384520	278074	272052	214335	431493	241107	216661	320234	260647
p4194	292.106	10.6941	C14H16N2O5	(2S,4S)-Monatin	5	Amino Acid Metabolism	undefined	292002	1	1.0924	1.04424	0.154597	1.58797	1.23032	1.5943	1.64572	1.22403	126171	164248	136907	81541.9	141384	134165	157988	94382.8	115221	208577	152205	142119	136514	125731	122453	34959	0	0	36279	29289.1	206652	292002	129789	165868	238269	155343	159803	135173	168991	180707	174634	238838
p4225	259.117	10.8869	C10H17N3O5	Linatine	8	Amino Acid Metabolism	Arginine and proline metabolism	603687	1	1.01082	1.37862	0.205932	1.70209	1.29788	1.9798	1.44761	1.03933	159575	208545	182500	121818	167252	173173	200113	157593	135287	182612	219875	215588	268720	219079	234350	51226.2	23352.3	31291.7	23835.8	43213.5	250954	373168	335129	191028	278953	183220	234964	201255	246099	224284	330021	326812
p4228	113.048	8.43118	C5H7NO2	1-Pyrroline-2-carboxylate	8	Amino Acid Metabolism	Arginine and proline metabolism__D-Arginine and D-ornithine metabolism	717770	1	0.978729	0.918752	0.709733	2.03937	1.23907	1.71082	1.67894	0.891354	228188	199493	222849	156668	175958	175927	167776	193089	199810	225641	147675	215645	178897	211762	149296	176230	175763	86141.8	93803.1	165840	278012	217434	717770	563496	228302	181336	258520	306135	219022	253184	278120	254331
p4249	197.069	14.2412	C9H11NO4	N-Hydroxy-L-tyrosine	8	Amino Acid Metabolism	Tyrosine metabolism	488430	1	2.10519	1.24188	0.639842	1.45141	0.86973	1.84716	3.13746	1.30226	109870	58977.1	51942.2	76195.7	83986.8	88018.4	101766	68475	55330.6	488430	93874.6	96676.8	106526	92063.1	83981.4	57196.4	40435.3	48423.5	46536.5	51170.3	143167	142903	62662.3	65122.7	139090	83219.5	69779.5	71412.1	58310.6	48620.9	127161	99909.4
p4413	126.043	10.8874	C5H6N2O2	Imidazole-4-acetate	10	Amino Acid Metabolism	Histidine metabolism	378881	1	1.07457	0.925108	0.283508	0.991769	0.812744	1.60827	1.08819	1.04317	235553	327393	153315	141442	186229	262399	139614	158912	187253	373601	159756	168127	204488	147773	285606	49041.1	46846.7	82296.1	73176.8	44602.9	181854	210504	186423	203558	253002	210442	167865	136261	156152	177729	378881	283304
p4524	290.111	15.4533	C11H18N2O7	N-Succinyl-LL-2,6-diaminoheptanedioate	6	Amino Acid Metabolism	Lysine biosynthesis	240801	1	0.793872	1.05742	0.363056	0.663907	0.499317	0.510003	0.709652	0.699844	193865	209098	167490	175529	156915	141374	102828	163513	164192	144877	186170	228808	197586	171511	170663	59314.7	71882.3	62844.3	81647.9	52112.8	145133	168773	76035.6	85903.1	123595	78682.9	92454.7	92873.1	96136	90685	106140	74683.9
p4596	236.08	11.2261	C11H12N2O4	L-Formylkynurenine	8	Amino Acid Metabolism	Tryptophan metabolism	334080	1	0.912112	1.02817	0	1.78707	1.18004	1.63143	1.40957	1.48368	60742.4	60209.8	73642.3	67259.4	62126.8	51503	74254.5	48472	60506.2	60771	82275.7	50320.1	68898.8	72406.5	59205	0	0	0	0	0	187256	170324	64587.1	72738.5	84070.6	73288.4	84796.1	73873.2	84443.7	65910.2	104147	101684
p4622	160.048	14.1146	C5H8N2O4	N-Formimino-L-aspartate	8	Amino Acid Metabolism	Histidine metabolism	309392	1	0.159896	0.550046	0	1.98029	6.01189	0.70855	8.33031	3.67262	31149.6	54214.5	50054	0	0	0	0	0	0	21652.8	0	24500.6	0	26393.1	23592.5	0	0	0	0	0	107292	95923.1	0	0	64953.1	147268	164015	146726	153729	202382	0	0
p4630	308.159	17.8416	C12H24N2O7	1-[(5-Amino-5-carboxypentyl)amino]-1-deoxyfructose	7	Amino Acid Metabolism	undefined	200584	1	0.942877	0.573023	0.19235	0.856727	0.832273	1.12777	0.693619	1.28972	136480	86124.2	76540.1	102788	107402	69925.4	113681	80405.3	61264.7	154963	95937.2	47256	44761.6	40602.6	63302.7	17688.8	21042.9	10606.9	27171.6	21460.3	99142.3	146085	42745.6	73232.8	75154	137110	90727.9	56029.3	76573.2	63464.7	95281.1	117728
p4656	169.074	11.2732	C8H11NO3	L-Noradrenaline	6	Amino Acid Metabolism	Tyrosine metabolism	131251	1	0.749481	0.815931	0.681463	0.793368	0.73615	0.996299	0.485018	0.697944	94921.3	88484.6	117279	80330.7	95156.7	79090.3	76113.2	55922.6	63184.3	82572	62464	75261	102311	81707	66780.9	68644.2	60509.6	54089	69248.8	72002.4	71580.2	66804.9	87241.6	87010.8	65142.6	72577.5	70355.3	68281.8	71897.9	67422.1	92262.2	131251
p4753	149.048	7.45342	C8H7NO2	4-Hydroxymandelonitrile	8	Amino Acid Metabolism	Tyrosine metabolism	200947	1	1.1219	1.0286	0.390291	0.909428	0.593312	1.14617	0.746942	0.586273	111721	139585	169359	120241	134291	91965.3	130330	166032	197738	171437	130281	143836	123106	175109	122173	65089.5	47006.1	74180.5	41975.6	35271.8	72405.6	67206	166042	196250	112139	68500.1	80551.7	91846.9	79646	80057.4	141163	200947
p4785	312.022	15.5081	C9H16N2O5Se	gamma-Glutamyl-Se-methylselenocysteine	8	Amino Acid Metabolism	Selenoamino acid metabolism	248251	1	1.07294	0.892299	2.63722	1.48232	1.90398	0.979827	1.08819	1.12078	83203.4	88877.4	76384.6	99520.5	74714.8	102204	84610.3	115062	76227.7	75427.4	67607.5	76493.5	77382.9	72959	82732.5	203253	248251	234912	233374	194964	192324	213678	80743.3	71841.3	67989	181187	152028	142410	170961	158228	95349.5	68290.4
p4851	204.147	21.7131	C9H20N2O3	3-Hydroxy-N6,N6,N6-trimethyl-L-lysine	8	Amino Acid Metabolism	Lysine degradation	129685	1	1.00787	0.870561	0	2.45605	1.73786	3.01593	2.56604	1.77238	23005.2	16663.2	19156	26216.4	29120.6	13288.9	42814.3	30863.7	12435	15657.9	33783.2	16527.8	14225.9	18164.7	16682.9	0	0	0	0	0	55364.9	45942.4	59595.8	59142.7	60340.5	56824.5	44201	30291.1	33621.8	33457.5	53562.6	67052
p503	131.095	10.0701	C6H13NO2	L-Leucine	10	Amino Acid Metabolism	Valine, leucine and isoleucine degradation__Valine, leucine and isoleucine biosynthesis	107208565	1	1.09831	0.878185	0.499187	0.941218	0.962953	0.845862	0.657187	0.900315	9.92365e+07	7.79167e+07	7.34496e+07	6.42278e+07	7.16664e+07	9.57028e+07	7.93591e+07	6.22522e+07	9.57049e+07	9.14742e+07	6.3702e+07	7.31241e+07	6.70252e+07	7.09818e+07	6.45826e+07	4.23209e+07	3.41525e+07	3.36688e+07	4.2903e+07	3.98891e+07	7.31335e+07	9.10138e+07	6.52816e+07	6.7142e+07	6.72072e+07	7.32085e+07	8.90159e+07	7.30759e+07	5.71374e+07	7.97406e+07	5.87311e+07	5.06656e+07
p510	147.053	13.8787	C5H9NO4	L-Glutamate	8	Amino Acid Metabolism	Arginine and proline metabolism__Glutamate metabolism__Histidine metabolism__D-Glutamine and D-glutamate metabolism__Glutathione metabolism_Butanoate metabolism_C5-Branched dibasic acid metabolism_Porphyrin and chlorophyll metabolism_Nitrogen metabolism	108472704	1	1.14734	1.21469	1.10989	2.24185	2.18273	1.05975	1.17813	1.61191	2.50962e+07	3.73034e+07	1.73261e+07	3.66755e+07	3.45685e+07	3.91512e+07	4.06174e+07	3.84787e+07	3.049e+07	2.44755e+07	3.33345e+07	3.32715e+07	3.65074e+07	3.22976e+07	4.79706e+07	3.4471e+07	2.87243e+07	2.88958e+07	4.61551e+07	2.93133e+07	8.76267e+07	1.08473e+08	3.30495e+07	5.01786e+07	5.91246e+07	6.50513e+07	8.1698e+07	6.5042e+07	5.48344e+07	6.29003e+07	2.87875e+07	3.33679e+07
p535	165.079	9.36893	C9H11NO2	L-Phenylalanine	10	Amino Acid Metabolism	Phenylalanine metabolism__Phenylalanine, tyrosine and tryptophan biosynthesis__Phenylpropanoid biosynthesis__Alkaloid biosynthesis II	81507157	1	1.35753	0.939057	0.501317	1.13277	1.20071	0.943251	0.745617	0.909275	6.6103e+07	6.01148e+07	6.47451e+07	4.40654e+07	4.84802e+07	8.07384e+07	7.93591e+07	6.59285e+07	8.0968e+07	7.78767e+07	5.90771e+07	4.97244e+07	5.15286e+07	4.76253e+07	5.82753e+07	2.58248e+07	2.39746e+07	3.68938e+07	3.01447e+07	2.52899e+07	6.53148e+07	5.21702e+07	7.96459e+07	6.83282e+07	5.56923e+07	5.44159e+07	7.65646e+07	7.68178e+07	7.19427e+07	6.06698e+07	5.69969e+07	5.0554e+07
p636	117.079	11.8459	C5H11NO2	L-Valine	10	Amino Acid Metabolism	Valine, leucine and isoleucine degradation__Valine, leucine and isoleucine biosynthesis__Penicillin and cephalosporin biosynthesis__Propanoate metabolism__Pantothenate and CoA biosynthesis	86839174	1	0.805903	0.898324	0.465327	1.02416	0.919704	0.90861	0.853698	0.899209	7.14339e+07	6.84343e+07	5.36365e+07	6.27681e+07	4.99135e+07	5.91617e+07	5.56957e+07	4.33805e+07	5.84393e+07	3.00793e+07	6.57091e+07	5.17353e+07	4.83913e+07	5.89386e+07	5.02802e+07	2.65074e+07	2.51055e+07	2.90248e+07	2.26398e+07	3.91994e+07	6.57915e+07	6.15712e+07	6.51648e+07	5.04158e+07	7.06395e+07	5.44159e+07	6.8373e+07	6.25107e+07	4.94606e+07	4.68406e+07	4.78635e+07	4.98844e+07
p639	307.084	13.4041	C10H17N3O6S	Glutathione	8	Amino Acid Metabolism	Glutamate metabolism__Cysteine metabolism__Glutathione metabolism	67078105	1	1.94638	1.05589	1.02274	0.612037	0.363723	0.391209	0.63451	0.611133	3.54299e+07	3.4083e+07	1.96474e+07	2.83734e+07	3.97959e+07	5.37676e+07	6.19001e+07	6.28241e+07	6.70781e+07	6.06531e+07	3.26364e+07	3.29972e+07	3.16587e+07	2.63673e+07	4.24628e+07	4.23209e+07	2.99682e+07	3.48298e+07	2.40157e+07	2.97731e+07	3.08934e+07	2.76864e+07	1.20286e+07	1.06251e+07	1.50579e+07	9.43913e+06	1.1796e+07	6.3212e+06	1.86437e+07	1.10244e+07	1.04608e+07	9.10015e+06
p700	149.051	10.8819	C5H11NO2S	L-Methionine	10	Amino Acid Metabolism	Methionine metabolism	73368414	1	1.8435	0.873196	2.36131	4.28355	4.58504	3.68641	1.29964	2.17126	1.36963e+07	1.45814e+07	1.97303e+07	1.34112e+07	1.36588e+07	2.53177e+07	2.72707e+07	2.84302e+07	3.47248e+07	2.26625e+07	8.90083e+06	1.08772e+07	1.50213e+07	1.43241e+07	1.64344e+07	4.31172e+07	2.94028e+07	4.24407e+07	3.00196e+07	3.23021e+07	6.14054e+07	7.0249e+07	6.41138e+07	6.72606e+07	5.8571e+07	7.25889e+07	5.50479e+07	7.27458e+07	7.33684e+07	7.0484e+07	4.52044e+07	4.16261e+07
p728	181.074	12.537	C9H11NO3	L-Tyrosine	10	Amino Acid Metabolism	Tyrosine metabolism__Phenylalanine, tyrosine and tryptophan biosynthesis__Novobiocin biosynthesis__Thiamine metabolism__Phenylpropanoid biosynthesis__Alkaloid biosynthesis I	48574521	1	1.30898	0.898496	0.442839	1.1485	1.16018	1.10302	0.798881	1.11011	3.65781e+07	2.62108e+07	3.38233e+07	2.91945e+07	2.81607e+07	3.4888e+07	4.31425e+07	3.53743e+07	4.11616e+07	4.69732e+07	2.88841e+07	2.63247e+07	2.19615e+07	2.89219e+07	3.22469e+07	1.58134e+07	1.06572e+07	1.31579e+07	1.47596e+07	1.37945e+07	3.56609e+07	3.71906e+07	3.21153e+07	4.32983e+07	2.85658e+07	3.59331e+07	4.35796e+07	3.22459e+07	3.55327e+07	3.13386e+07	3.50305e+07	3.32563e+07
p748	160.085	10.4052	C6H12N2O3	D-Alanyl-D-alanine	8	Amino Acid Metabolism	D-Alanine metabolism__Peptidoglycan biosynthesis	41883381	1	1.02832	0.974373	0.181004	0.837007	0.593544	0.898736	0.746807	0.647673	4.10888e+07	2.85367e+07	2.93467e+07	2.54539e+07	3.27136e+07	3.02769e+07	4.13389e+07	3.00641e+07	3.049e+07	2.94201e+07	2.78369e+07	2.39481e+07	2.8046e+07	4.02352e+07	3.30464e+07	6.58349e+06	5.82239e+06	3.43788e+06	6.45961e+06	6.13956e+06	2.43143e+07	3.55377e+07	2.65097e+07	1.98104e+07	2.53549e+07	1.61079e+07	2.14075e+07	1.58478e+07	2.09467e+07	1.89593e+07	2.24288e+07	3.24751e+07
p757	146.069	14.4625	C5H10N2O3	L-Glutamine	10	Amino Acid Metabolism	Glutamate metabolism__Purine metabolism__Pyrimidine metabolism__D-Glutamine and D-glutamate metabolism__Nitrogen metabolism	47068390	1	1.56487	1.20742	0.603224	0.609157	0.627855	0.675809	0.436599	0.855591	2.15696e+07	2.95207e+07	1.50878e+07	2.53627e+07	1.73686e+07	4.70684e+07	3.43408e+07	2.77766e+07	2.18512e+07	3.93916e+07	2.42591e+07	2.68731e+07	2.9282e+07	2.04369e+07	3.06479e+07	1.35381e+07	1.39098e+07	1.12547e+07	1.55101e+07	1.1484e+07	1.36351e+07	1.67358e+07	1.38972e+07	1.30488e+07	9.02614e+06	1.22875e+07	1.72571e+07	1.19959e+07	1.54633e+07	1.13756e+07	1.95385e+07	1.09227e+07
p803	144.126	22.249	C7H16N2O	1-(3-aminopropyl)-4-aminobutanal	7	Amino Acid Metabolism	beta-alanine biosynthesis I	46696581	1	0.625931	1.21396	0.145071	3.10716	2.20632	2.69533	1.16787	1.47202	1.05798e+07	1.17188e+07	9.45063e+06	1.35937e+07	8.02552e+06	5.52207e+06	7.64733e+06	7.20352e+06	8.55415e+06	4.47783e+06	1.01225e+07	1.36194e+07	1.21691e+07	1.70612e+07	1.1815e+07	1.80691e+06	1.67369e+06	2.04722e+06	1.24307e+06	971325	4.04284e+07	3.87403e+07	2.28894e+07	2.47927e+07	3.89735e+07	2.97377e+07	2.93807e+07	1.94796e+07	1.9521e+07	1.96284e+07	3.10997e+07	2.10921e+07
p816	175.096	15.2449	C6H13N3O3	L-Citrulline	10	Amino Acid Metabolism	Arginine and proline metabolism	44662781	1	0.924929	1.30109	1.9508	7.36003	5.66535	6.45527	4.50548	7.83254	644661	484382	615896	383926	650650	588922	556345	442296	497800	485491	543674	725348	619585	904649	823136	656385	701669	2.15729e+06	1.12135e+06	785582	6.83127e+06	5.09482e+06	1.99073e+06	2.77493e+06	3.76557e+06	2.77201e+06	3.49111e+06	2.47027e+06	3.61618e+06	3.39735e+06	3.19846e+06	3.55012e+06
p837	117.079	14.7385	C5H11NO2	5-Aminopentanoate	10	Amino Acid Metabolism	Lysine degradation__Arginine and proline metabolism	41736164	1	0.834515	1.06987	0.374422	1.46918	1.97012	0.811152	1.06177	1.05826	1.02517e+07	1.35974e+07	1.35127e+07	1.69693e+07	1.93078e+07	1.41814e+07	1.27696e+07	1.56039e+07	1.22807e+07	6.61714e+06	1.84125e+07	1.53561e+07	1.81586e+07	1.45978e+07	1.22591e+07	5.33232e+06	4.95022e+06	6.16172e+06	5.02982e+06	6.09798e+06	2.99399e+07	4.17362e+07	1.1294e+07	8.83193e+06	1.63866e+07	2.92214e+07	3.76816e+07	2.97146e+07	2.29208e+07	2.55393e+07	1.21393e+07	4.52749e+06
p856	232.106	14.5847	C9H16N2O5	N2-Succinyl-L-ornithine	8	Amino Acid Metabolism	Arginine and proline metabolism	42499934	1	0.809164	1.09208	0.440019	2.94325	2.73304	1.52927	2.22113	1.71607	7.12481e+06	4.96876e+06	4.42691e+06	6.28397e+06	5.58681e+06	5.484e+06	5.59292e+06	3.93507e+06	4.03668e+06	3.92451e+06	5.5712e+06	6.11013e+06	6.14287e+06	6.75256e+06	6.42866e+06	2.49336e+06	2.91767e+06	2.74608e+06	2.29091e+06	2.04466e+06	3.23237e+07	2.58268e+07	5.49049e+06	6.19216e+06	1.37293e+07	1.84828e+07	1.49634e+07	1.70584e+07	1.38183e+07	1.32715e+07	5.60272e+06	7.08411e+06
p863	229.088	14.3721	C9H15N3O2S	Ergothioneine	8	Amino Acid Metabolism	Histidine metabolism	31195950	1	0.418311	0.86598	0.0274196	0.429788	0.212857	0.376256	0.570709	0.537334	2.96069e+07	2.38849e+07	2.13883e+07	1.55096e+07	3.11959e+07	1.05273e+07	1.19039e+07	9.06824e+06	8.97763e+06	1.03836e+07	2.27757e+07	1.88295e+07	2.02502e+07	2.0072e+07	2.33634e+07	546991	933561	1.03337e+06	394657	425244	1.23002e+07	1.66325e+07	7.57113e+06	6.31692e+06	9.43536e+06	5.06948e+06	6.29804e+06	4.32829e+06	5.69332e+06	4.49124e+06	1.20237e+07	1.0552e+07
p876	260.101	12.0866	C10H16N2O6	Oxypinnatanine	5	Amino Acid Metabolism	undefined	287911	1	0.932526	1.04912	0	1.0846	0.985476	0.798678	0.706165	0.815537	221817	192376	163544	93571.5	135314	228279	171579	102958	120090	129290	142127	156923	216478	140904	189810	0	0	0	0	0	284415	279030	48359.3	74920.6	188140	142891	197249	133387	166156	155224	121798	150910
p884	130.111	22.8978	C6H14N2O	N-Acetylputrescine	10	Amino Acid Metabolism	Arginine and proline metabolism	38768397	1	0.710736	0.930588	0.175789	1.7133	1.96981	2.18434	1.25209	1.16681	1.41884e+07	1.08242e+07	1.35127e+07	8.93708e+06	8.8529e+06	7.98144e+06	1.01002e+07	7.00128e+06	8.89293e+06	6.04942e+06	9.24988e+06	1.17913e+07	1.04578e+07	1.13133e+07	9.59411e+06	1.67724e+06	2.74811e+06	2.75233e+06	1.29856e+06	1.42338e+06	1.43979e+07	1.35333e+07	2.03202e+07	1.60144e+07	3.22196e+07	2.80856e+07	2.45749e+07	1.98097e+07	2.07274e+07	1.77325e+07	1.61857e+07	3.00199e+07
p988	203.079	12.3209	C8H13NO5	N2-Acetyl-L-aminoadipate	6	Amino Acid Metabolism	Lysine biosynthesis	11290054	1	4.88385	0.925543	0.41927	0.528972	0.526137	0.321053	0.369997	1.64914	702175	852428	523665	270072	358219	545280	616807	298255	468044	1.12901e+07	309107	421452	632802	604291	537384	197956	218215	344817	180288	193503	420973	507434	119356	180876	203054	191654	170195	165020	733586	163565	170122	185114
p997	398.137	16.0411	C15H22N6O5S	S-Adenosyl-L-methionine	10	Amino Acid Metabolism	Arginine and proline metabolism__Methionine metabolism__Zeatin biosynthesis	24872735	1	0.929795	0.950381	0.855726	2.16715	2.07323	2.28803	0.848692	1.33738	9.75963e+06	6.75127e+06	7.09459e+06	9.39697e+06	6.95683e+06	7.56279e+06	7.4309e+06	7.67265e+06	8.22414e+06	6.26346e+06	7.33838e+06	7.26738e+06	7.6588e+06	8.62843e+06	7.08354e+06	6.59255e+06	5.59544e+06	6.06163e+06	9.60394e+06	6.34063e+06	1.65909e+07	1.99383e+07	1.55321e+07	1.98104e+07	1.47258e+07	1.72437e+07	1.85677e+07	1.71684e+07	1.45859e+07	1.5279e+07	2.21976e+07	2.19849e+07
n2074	306.052	11.9633	C18H10O5	Kinobscurinone	5	Biosynthesis of Polyketides and Nonribosomal Peptides	Biosynthesis of type II polyketide products	596507	1	1.36983	1.01001	0.640541	0.272934	0.309098	0.354236	0.24733	0.749735	354087	347688	257506	374371	472681	518281	596507	421636	388146	549796	474054	325107	384238	309929	331090	271151	254959	237429	166549	226942	177740	143582	54497.4	44812.8	72377	144218	106761	74853.6	137070	95432.1	155774	109460
n2576	468.141	10.8576	C25H24O9	104-1	7	Biosynthesis of Polyketides and Nonribosomal Peptides	Biosynthesis of type II polyketide products	365594	1	0.839018	1.02897	0	0	0.109734	0	0.199015	0.320341	100497	215575	171153	94904.8	113400	120239	132485	72923.7	150047	107867	64515.7	205766	189932	89780.7	165689	0	0	0	0	0	0	0	0	0	0	14553.2	18335.7	20835.5	10650.9	11947.7	0	0
n2905	270.052	12.4085	C15H10O5	2'-Hydroxydaidzein	7	Biosynthesis of Secondary Metabolites	Isoflavonoid biosynthesis	204451	1	1.44374	1.23661	0.707916	2.53409	3.8534	2.86183	2.70906	0.974224	32804	56490.4	24134.2	37280.1	57698.8	87281.3	54413	50683	69583.1	38925	35296.9	53543.5	60490.1	46151.1	62236.2	13966.1	38842.6	39318.1	48175.3	7232.96	71197.7	77041.9	73350.7	153993	152540	135060	204451	140649	125761	197158	134264	163577
n3004	365.09	10.5509	C20H15NO6	6-Methylpretetramide	7	Biosynthesis of Secondary Metabolites	Tetracycline biosynthesis__Biosynthesis of type II polyketide products	167926	1	1.98372	1.14536	5.36543	0.560264	0.583629	0.527843	0.788728	1.00374	25684.6	30041.7	19641.9	31103.2	34717.2	58477.3	47386.6	57566.7	70462.3	46186.2	29406.4	35849.4	29074.4	21062.9	46318.6	132580	138212	163863	154956	167926	26754.2	31193.6	8564.62	0	12590.6	16287.5	14279.8	14998.8	19972.4	16863.3	19261	16027.6
p1278	224.188	27.4489	C13H24N2O	Anapheline	5	Biosynthesis of Secondary Metabolites	Alkaloid biosynthesis II	2194014	1	0.763304	1.01663	1.43815	1.26046	1.32508	1.24642	1.31687	0.944801	1.24853e+06	1.2629e+06	1.59005e+06	1.27308e+06	1.13259e+06	1.20879e+06	699079	1.45771e+06	1.03293e+06	568421	1.38569e+06	1.24425e+06	1.14566e+06	1.39547e+06	1.44429e+06	1.83088e+06	1.66357e+06	2.05486e+06	2.19401e+06	1.61494e+06	1.97784e+06	1.65015e+06	1.2592e+06	1.51745e+06	1.79736e+06	2.12254e+06	1.6273e+06	1.64798e+06	1.52083e+06	1.70385e+06	1.15532e+06	1.81355e+06
p2135	155.095	27.4936	C8H13NO2	Retronecine	5	Biosynthesis of Secondary Metabolites	Alkaloid biosynthesis II	346701	1	1.05746	1.10436	1.6328	1.44709	1.29932	1.49418	1.54517	1.13979	192001	156143	172958	158650	158500	174019	191787	186812	172158	161644	191274	200225	156727	182006	195504	237646	273270	319534	284568	253676	254499	200141	239151	236821	282414	262826	206730	220480	168732	230390	276800	261992
p2613	383.181	10.2787	C16H25N5O6	Dihydrozeatin-O-glucoside	7	Biosynthesis of Secondary Metabolites	Zeatin biosynthesis	4478884	1	1.36119	0.547776	0.827787	13.3588	1.60939	1.15171	0.476932	4.66361	143920	133884	204363	131734	67841.5	178894	197601	186714	222282	142488	88211.3	54497.8	91029.3	69282.1	70421.5	82203.5	118725	104708	114138	144563	3.95224e+06	4.47888e+06	272645	206438	197087	153013	274948	275331	197306	196596	108084	161022
p3086	586.241	8.83024	C31H38O11	Baccatin III	5	Biosynthesis of Secondary Metabolites	Diterpenoid biosynthesis	1373211	1	0.8287	0.958425	0	1.67064	2.6832	1.20108	1.59242	0.948989	644255	288720	324708	367985	245984	391628	426664	234647	265303	232794	286286	386340	332315	398921	389975	0	0	0	0	0	807817	811921	359393	433584	714132	1.04164e+06	1.37321e+06	788759	954492	863920	416955	374764
p3136	228.122	13.9832	C9H16N4O3	Deoxyguanidinoproclavaminic acid	7	Biosynthesis of Secondary Metabolites	Clavulanic acid biosynthesis	2080492	1	1.17854	1.15646	0.316283	3.56197	1.91962	1.95271	1.94363	2.25798	323181	291671	269415	279451	244394	298049	378930	302836	360250	319452	324210	311149	337251	295624	360185	76412.6	88215.2	72676.7	83371.5	124686	1.38256e+06	1.94925e+06	508442	585689	589714	486720	635412	514151	562816	503946	505210	599549
p3321	270.053	5.51232	C15H10O5	Apigenin	7	Biosynthesis of Secondary Metabolites	Flavonoid biosynthesis__Isoflavonoid biosynthesis	2109300	1	1.40829	1.07379	6.0247	6.80898	6.39743	5.89238	11.5027	5.79138	83404.8	142311	146917	104886	133391	167292	161326	149428	151291	231001	146438	121899	130712	129712	127228	711224	765768	623752	872942	706864	943618	1.21622e+06	446528	642225	911081	788709	900478	652310	748672	818085	760229	639240
p3487	200.08	8.54289	C8H12N2O4	Dihydroclavaminic acid	7	Biosynthesis of Secondary Metabolites	Clavulanic acid biosynthesis	1287026	1	1.32884	0.941455	0.248616	1.47467	1.62389	1.98458	1.25336	0.933424	619315	420299	531677	362999	284924	397835	462691	425193	425315	1.23796e+06	463200	437343	347175	421710	419862	172526	0	56867.5	160239	162100	772070	613522	555087	626788	705147	659692	784583	558797	975676	625017	773474	872354
p4516	381.165	12.2412	C16H23N5O6	O-beta-D-Glucopyranosyl-cis-zeatin	7	Biosynthesis of Secondary Metabolites	Zeatin biosynthesis	348347	1	1.61103	0.454241	0	1.49061	1.52369	1.2655	0.486333	0.821719	107375	78260.6	171418	256564	65046.4	120773	121903	315360	332995	202319	65358.5	55872.9	46925.2	74518	65602.4	0	0	0	0	0	116817	107838	348347	297792	140832	247999	226830	215117	147849	196280	128465	155791
p4866	168.079	6.92854	C9H12O3	1,3,5-trimethoxybenzene	7	Biosynthesis of Secondary Metabolites	1,3,5-trimethoxybenzene biosynthesis	161101	1	0.67497	0.903699	1.0569	1.12266	1.27139	1.02944	1.42607	0.919286	76511.7	144757	57519.4	75901.3	119393	54080.8	76721.8	53565.8	50653.9	84969.5	114250	86077.6	82184.2	80182.6	65733.8	101769	108870	88670.3	80479.7	121270	94812.9	94046.8	102607	128703	112065	147727	99032.9	102080	139930	113973	119483	110003
p753	371.173	10.3791	C21H25NO5	7-O-Acetylsalutaridinol	5	Biosynthesis of Secondary Metabolites	Alkaloid biosynthesis I	737288	1	0.931099	1.06534	0.288666	1.17688	0.785193	1.25396	1.04001	0.911322	466938	351804	367194	397041	491619	325866	405930	471562	419093	309203	462185	338838	435880	527301	445955	150273	157466	124551	0	166575	381149	661492	533066	336981	528859	277351	332640	332642	389878	296449	376735	512570
n1082	255.705	6.96671	C21H36N7O16P3S	CoA	8	Carbohydrate Metabolism	Citrate cycle (TCA cycle)__Fatty acid metabolism__Pantothenate and CoA biosynthesis	7072198	1	0.69254	0.912363	0.152846	1.02745	0.88452	1.21305	0.635837	0.960258	6.09416e+06	3.61164e+06	3.01396e+06	1.91217e+06	4.08771e+06	2.88121e+06	4.11295e+06	1.8592e+06	1.31549e+06	2.79526e+06	3.6286e+06	2.94954e+06	2.33782e+06	4.35485e+06	3.80829e+06	457000	485009	515997	749458	653750	7.0722e+06	5.00638e+06	1.73314e+06	1.58425e+06	3.83746e+06	3.68788e+06	3.23615e+06	1.25318e+06	4.23875e+06	4.14194e+06	5.01765e+06	3.72432e+06
n112	134.022	15.6119	C4H6O5	(S)-Malate	10	Carbohydrate Metabolism	Citrate cycle (TCA cycle)__Glutamate metabolism__Alanine and aspartate metabolism__Pyruvate metabolism__Glyoxylate and dicarboxylate metabolism__Carbon fixation__Reductive carboxylate cycle (CO2 fixation)	157425595	1	0.646275	0.706861	1.04124	2.62572	0.666495	2.56602	0.626876	0.881636	5.12153e+07	3.52191e+07	4.21245e+07	2.69789e+07	2.84032e+07	2.0342e+07	2.8493e+07	1.69511e+07	2.36821e+07	2.94085e+07	2.88671e+07	1.83534e+07	1.86525e+07	4.63021e+07	1.78458e+07	4.2186e+07	3.23143e+07	3.57153e+07	3.65749e+07	4.47373e+07	9.96584e+07	5.32181e+07	1.57426e+08	1.0779e+08	6.48866e+07	1.94595e+07	2.08587e+07	3.69163e+07	1.88951e+07	2.64662e+07	9.19705e+07	6.56577e+07
n1124	255.705	4.65892	C21H36N7O16P3S	CoA	8	Carbohydrate Metabolism	Citrate cycle (TCA cycle)__Fatty acid metabolism__Pantothenate and CoA biosynthesis	7209920	1	0.733453	0.970551	0.183988	1.1928	1.06542	1.32473	0.748437	1.07545	3.70579e+06	3.93562e+06	3.13862e+06	2.44635e+06	3.5055e+06	3.20636e+06	3.30338e+06	1.72123e+06	1.44726e+06	2.59382e+06	2.73429e+06	3.45552e+06	3.30042e+06	3.56692e+06	3.182e+06	513407	776091	515775	623757	649435	7.20992e+06	5.94048e+06	1.749e+06	1.76556e+06	3.29276e+06	3.58743e+06	4.0294e+06	1.9794e+06	4.39635e+06	3.83394e+06	4.04513e+06	3.97874e+06
n1136	154.003	10.9893	C3H7O5P	Propanoyl phosphate	8	Carbohydrate Metabolism	Propanoate metabolism__C5-Branched dibasic acid metabolism	7337895	1	1.37157	0.896099	29.6599	0.976232	0.715597	0.618928	1.84834	4.52433	283312	224461	291793	183375	169577	281281	337162	261659	339408	361252	234092	221299	213862	168290	195227	6.61904e+06	6.6318e+06	6.83732e+06	6.75756e+06	7.33789e+06	377354	366246	105426	99114.8	176984	172598	156549	213619	149812	132160	115583	122266
n1210	196.058	13.0505	C6H12O7	D-Gluconic acid	10	Carbohydrate Metabolism	Pentose phosphate pathway	6041460	1	0.881477	0.934034	0.164499	0.591941	0.626712	0.398829	0.746131	0.936944	4.96745e+06	3.31355e+06	5.23491e+06	3.74524e+06	4.72727e+06	2.9843e+06	3.15507e+06	4.31728e+06	4.36397e+06	4.56165e+06	4.55526e+06	4.81445e+06	3.8944e+06	3.7673e+06	3.50651e+06	761958	666301	821380	791956	575487	3.90962e+06	3.1942e+06	1.48655e+06	1.56433e+06	2.86115e+06	3.04628e+06	2.36698e+06	2.69913e+06	2.67111e+06	2.9969e+06	1.69508e+06	1.62951e+06
n125	118.027	14.6635	C4H6O4	Succinate	8	Carbohydrate Metabolism	Citrate cycle (TCA cycle)__Oxidative phosphorylation__Glutamate metabolism__Alanine and aspartate metabolism__Tyrosine metabolism__Phenylalanine metabolism__gamma-Hexachlorocyclohexane degradation__Glyoxylate and dicarboxylate metabolism	97449291	1	1.03827	1.20915	0.0672371	0.830784	0.609297	0.90765	0.62391	0.866816	8.57596e+07	7.86141e+07	6.92045e+07	3.09594e+07	6.59299e+07	5.6661e+07	9.72201e+07	3.86982e+07	6.91586e+07	8.13768e+07	9.74493e+07	8.34247e+07	7.33728e+07	8.45357e+07	6.08012e+07	8.59961e+06	3.06302e+06	2.63416e+06	4.25217e+06	3.67072e+06	8.91005e+07	6.23171e+07	2.74337e+07	3.22341e+07	6.34618e+07	3.33154e+07	3.26173e+07	4.80588e+07	3.8321e+07	4.90404e+07	6.20419e+07	6.74875e+07
n129	169.998	14.6243	C3H7O6P	Glycerone phosphate	6	Carbohydrate Metabolism	Glycolysis / Gluconeogenesis__Inositol metabolism__Pentose and glucuronate interconversions__Fructose and mannose metabolism__Galactose metabolism__Glycerolipid metabolism__Glycerophospholipid metabolism__Pyruvate metabolism__Carbon fixation	2213206	1	1.17731	0.944545	0.267102	1.52093	1.01688	0.997311	0.607029	0.927534	1.58053e+06	1.33689e+06	1.36775e+06	840832	867847	1.38324e+06	1.47399e+06	1.10327e+06	1.78822e+06	1.30792e+06	1.14985e+06	895639	1.21514e+06	1.2705e+06	1.13033e+06	382746	331353	267777	302425	316667	2.21321e+06	2.02439e+06	1.63307e+06	1.77162e+06	1.47392e+06	1.03312e+06	1.01121e+06	1.52254e+06	1.31128e+06	1.21686e+06	1.22123e+06	1.10792e+06
n1320	342.116	14.6204	C12H22O11	Sucrose	10	Carbohydrate Metabolism	Galactose metabolism__Starch and sucrose metabolism	4435691	1	1.4148	1.83205	0.458017	0.883711	1.60523	2.02306	2.15528	1.43286	1.49993e+06	1.21636e+06	1.04057e+06	1.30926e+06	1.13018e+06	1.02293e+06	1.1688e+06	990909	1.14821e+06	4.43569e+06	1.71232e+06	1.81835e+06	1.90328e+06	4.34822e+06	1.56976e+06	253116	310782	1.56494e+06	382037	327136	184936	142617	1.47634e+06	1.54743e+06	2.12442e+06	1.92334e+06	2.06313e+06	1.92743e+06	2.0228e+06	2.00981e+06	3.59161e+06	1.96039e+06
n1326	152.068	12.5406	C5H12O5	D-Arabitol	8	Carbohydrate Metabolism	Pentose and glucuronate interconversions	5735379	1	28.2197	0.829332	0.830115	1.49072	51.8192	0.540533	0.989135	7.19073	84460.9	68264.9	138714	98631	59720.3	2.67437e+06	2.89502e+06	2.31152e+06	2.08561e+06	2.72645e+06	73882.5	109168	68922.6	62488.8	58564.2	43764.9	41620.9	184417	49475.5	54100.5	237485	227171	47135.8	96211.1	62512.1	5.31603e+06	3.40999e+06	4.14178e+06	5.73538e+06	4.70466e+06	52204	59030.2
n1364	167.982	17.2658	C3H5O6P	Phosphoenolpyruvate	8	Carbohydrate Metabolism	Glycolysis / Gluconeogenesis__Citrate cycle (TCA cycle)__Phenylalanine, tyrosine and tryptophan biosynthesis__Aminophosphonate metabolism__Pyruvate metabolism__Carbon fixation__Reductive carboxylate cycle (CO2 fixation)	3664147	1	0.9831	0.987101	0.10655	0.334649	0.330787	0.83836	0.726325	0.83029	3.66415e+06	2.70259e+06	2.17641e+06	1.81613e+06	3.00124e+06	2.4219e+06	3.33158e+06	2.19037e+06	2.55798e+06	2.6329e+06	2.99888e+06	2.033e+06	2.66294e+06	2.12172e+06	3.37163e+06	227174	235821	216829	419758	323975	914097	1.00609e+06	575062	603320	1.37251e+06	1.54968e+06	913749	497504	984894	473662	2.64005e+06	1.77202e+06
n1490	90.0317	9.03425	C3H6O3	(S)-Lactate	8	Carbohydrate Metabolism	Glycolysis / Gluconeogenesis__Pyruvate metabolism__Propanoate metabolism__Styrene degradation	3252226	1	0.918415	0.841909	0.096181	1.8946	1.07608	0.880748	0.104574	0.960829	839690	852876	1.69636e+06	508685	744200	893290	1.03275e+06	725548	638253	973260	667502	654976	793941	985009	806549	181483	53244.7	59916.3	114370	37439.1	3.08037e+06	2.54003e+06	704417	1.20372e+06	1.26582e+06	815677	1.21854e+06	743038	1.06477e+06	1.15295e+06	979948	1.04125e+06
n1523	120.042	10.2823	C4H8O4	D-Erythrose	6	Carbohydrate Metabolism	undefined	122543	1	1.27772	0.94028	0.50996	0.937332	1.35407	0.874607	0.850034	0.943667	89780.4	66222.6	82225	44828.2	53308.7	68368.2	101574	73109.4	64187.2	122543	78970.7	52109.5	60465.8	63867.1	60864.1	37290.1	33969.1	39010.5	33734.5	27528.2	81981.4	64346	54454.6	54590	59913.5	101842	83042.2	90529.3	89798.8	90249.9	52599.1	70801.7
n154	88.016	7.82917	C3H4O3	Pyruvate	6	Carbohydrate Metabolism	Glycolysis / Gluconeogenesis__Citrate cycle (TCA cycle)__Pentose phosphate pathway__Ascorbate and aldarate metabolism__Biosynthesis of steroids__Alanine and aspartate metabolism__Glycine, serine and threonine metabolism	742071	1	0.760519	0.903054	2.65988	0.872521	0.341536	0.429806	0.168405	0.843595	137221	266742	482109	181490	175820	117923	135866	202051	320826	168950	230470	222155	192681	322002	155533	545415	742071	715456	633204	671104	118960	128926	430659	335419	70912.4	71927.3	80133.7	93735.3	90152	88711.3	123152	128279
n1542	180.063	14.7639	C6H12O6	D-Fructose	6	Carbohydrate Metabolism	Fructose and mannose metabolism__Galactose metabolism__Starch and sucrose metabolism	336457	1	0.959121	1.88033	0.106586	0.644666	0.896939	1.16367	1.32913	0.994209	149360	175225	191043	151651	161506	133378	180412	156467	176716	147931	331617	291137	282612	336457	316567	20376.8	17436.2	21401.7	15078.9	14043.4	58714.6	50866.1	162659	143829	118221	154848	176062	139472	139544	133443	224038	196057
n1564	196.058	13.7853	C6H12O7	D-Mannonate	8	Carbohydrate Metabolism	Pentose and glucuronate interconversions	2514753	1	0.649061	1.54527	0.212657	0.580425	0.615833	0.76163	1.08764	0.862585	1.13595e+06	291256	1.73132e+06	1.83598e+06	1.97658e+06	757907	1.09969e+06	923406	784114	959548	2.40741e+06	2.04422e+06	1.92402e+06	2.2196e+06	2.17699e+06	288233	215138	215106	403075	360903	877043	557771	871034	956993	783355	882847	883913	728092	951634	846544	794629	868205
n1565	180.063	12.3921	C6H12O6	D-Glucose	8	Carbohydrate Metabolism	Glycolysis / Gluconeogenesis__Pentose phosphate pathway__Galactose metabolism__Starch and sucrose metabolism__Streptomycin biosynthesis__Indole and ipecac alkaloid biosynthesis	2618762	1	0.882339	1.54847	0.324706	1.01531	0.874354	0.999055	1.08377	0.979055	1.54642e+06	1.51123e+06	1.63669e+06	1.22633e+06	1.60156e+06	1.21284e+06	1.62955e+06	1.16854e+06	1.23266e+06	1.39356e+06	2.27763e+06	2.4602e+06	2.04348e+06	2.61876e+06	2.24789e+06	450507	483678	527721	496954	483650	1.22503e+06	1.26266e+06	1.76162e+06	1.52738e+06	1.86066e+06	1.3359e+06	1.30514e+06	1.34573e+06	1.22991e+06	1.36041e+06	1.60214e+06	1.91339e+06
n1576	162.053	15.7458	C6H10O5	L-Rhamnono-1,4-lactone	6	Carbohydrate Metabolism	Fructose and mannose metabolism	869085	1	1.0374	1.74934	0.0957992	0.493184	0.797657	0.785283	1.41249	0.990956	420908	580144	529850	351058	398809	447120	572792	379005	459035	508127	857032	721078	694641	869085	848001	39862.9	55411.2	44001	39115	40105.8	40179.1	36041.6	379817	375454	293348	446328	395863	323981	339336	313762	377518	378660
n1645	230.019	14.1971	C5H11O8P	D-Ribulose 5-phosphate	6	Carbohydrate Metabolism	Pentose phosphate pathway__Pentose and glucuronate interconversions__Methane metabolism__Carbon fixation__Riboflavin metabolism__Vitamin B6 metabolism	1613803	1	1.34962	1.01918	6.8855	2.41767	2.06552	1.58693	1.14673	2.54765	167276	155249	206341	131748	124301	201260	232854	185149	212999	227077	152186	125621	173575	174260	174329	1.06176e+06	1.16428e+06	1.23614e+06	949031	993320	442085	421397	355731	419678	258775	274286	337815	408600	270949	329611	235119	214127
n1705	990.327	17.4283	C36H62O31	Cellohexaose	6	Carbohydrate Metabolism	Starch and sucrose metabolism	196934	1	0.874647	0.851458	0.12343	0.686824	0.738237	0.66282	0.702518	0.744398	196934	160701	175961	118654	112337	144062	170229	108828	109827	135797	129631	124181	113691	143271	140239	16724.9	21014.6	17090.6	18517.2	21025.8	104855	104344	95923.8	98826.3	121188	104918	117494	112161	123401	106473	105043	93723.9
n1721	162.053	14.5679	C6H10O5	3-Ethylmalate	8	Carbohydrate Metabolism	Glyoxylate and dicarboxylate metabolism	1659216	1	0.938591	1.82606	0.139217	1.21141	0.826111	1.19563	1.47204	1.03507	666943	875845	890417	586286	809254	611631	838275	706293	775582	661844	1.49665e+06	1.26421e+06	1.36113e+06	1.37871e+06	1.49082e+06	107180	84154.4	125286	85923.9	130482	1.22016e+06	1.20548e+06	924170	743109	545257	701266	779428	617040	580450	484781	1.00034e+06	1.02821e+06
n1731	260.03	16.0917	C6H13O9P	Hexose phosphate	8	Carbohydrate Metabolism	undefined	1708827	1	0.817996	1.1088	0.99132	0.572427	0.482398	0.57951	0.573912	0.831888	1.52934e+06	1.40411e+06	1.48423e+06	1.29257e+06	1.35633e+06	1.18371e+06	1.13145e+06	1.10592e+06	1.12227e+06	1.23708e+06	1.70883e+06	1.56052e+06	1.51782e+06	1.377e+06	1.67127e+06	1.2437e+06	1.28713e+06	1.59235e+06	1.48066e+06	1.40141e+06	1.10449e+06	1.01732e+06	540036	630427	752826	763773	812389	611010	699277	522456	779792	796987
n1813	621.061	17.5322	C17H25N3O18P2	UDP-N-acetyl-2-amino-2-deoxy-D-glucuronate	6	Carbohydrate Metabolism	Aminosugars metabolism	180096	1	1.84407	0.892784	3.06634	0.503298	0.688387	0.357664	0.740733	1.28325	53657.3	56968	53790.4	39691.6	53720.5	92846.9	94877.8	79852	68825.6	139051	56491.4	47446.2	39657.4	46662.2	39927.2	134031	180096	165097	163418	147947	30115.1	41648.1	23381.7	15592.9	19026.4	29207	27388.9	40202.6	44095.5	36591.3	18759.2	18728.2
n1852	260.03	15.3074	C6H13O9P	D-Glucose 6-phosphate	10	Carbohydrate Metabolism	Starch and sucrose metabolism__Streptomycin biosynthesis__Inositol phosphate metabolism	1602293	1	0.699112	1.0584	0.724992	1.2474	1.17745	1.65232	1.53796	1.09438	836602	857274	822656	726796	663466	576807	617340	488255	408920	639965	787001	734692	803597	941242	868414	467223	578187	678625	536312	572049	1.10105e+06	1.05342e+06	760745	889484	1.06863e+06	962122	984990	890455	877993	884496	1.19811e+06	1.11187e+06
n1997	162.017	16.1594	C5H6O6	4-Hydroxy-2-oxoglutarate	8	Carbohydrate Metabolism	Glyoxylate and dicarboxylate metabolism	1185151	1	0.677654	0.852833	0.141495	8.63713	7.89989	7.67405	2.58755	3.99941	159312	75573.3	134397	68169.9	67408.5	74293.2	77156.5	69849.1	60392.1	60429.4	87600.7	86402.5	83366.2	77761.9	95430	14567.9	13855.5	19348.8	8126.06	15537.1	1.10252e+06	1.05011e+06	801036	673772	733104	808271	803833	778882	938556	658796	623427	830865
n2023	230.019	15.0244	C5H11O8P	D-Ribose 5-phosphate	10	Carbohydrate Metabolism	Pentose phosphate pathway__Purine metabolism__Carbon fixation	991424	1	1.09782	1.00496	0.554853	1.17028	0.868127	0.863173	0.602335	0.730692	660440	757042	737465	534974	663894	722232	894498	640124	822104	602930	740156	553599	634488	701349	740872	485006	323060	337192	364319	351296	799785	711297	803977	991424	618414	482269	687598	595974	599140	546554	550773	606599
n2090	150.017	16.8086	C4H6O6	(R,R)-Tartaric acid	10	Carbohydrate Metabolism	Glyoxylate and dicarboxylate metabolism	1223266	1	1.13728	0.426106	2.17492	0.579375	1.49893	0.438786	0.483144	0.839515	179717	335994	176216	356264	171859	96700.8	120760	285748	308688	575644	152160	108215	77206.1	68965.8	113324	96773.5	1.22327e+06	1.17852e+06	60951.5	94003	207524	143728	147316	117246	91053.2	913933	267603	152912	314827	179494	69430.8	125005
n2096	146.022	15.2733	C5H6O5	2-Oxoglutarate	10	Carbohydrate Metabolism	Citrate cycle (TCA cycle)__Ascorbate and aldarate metabolism__Glutamate metabolism__Alanine and aspartate metabolism__Lysine biosynthesis__Histidine metabolism__D-Glutamine and D-glutamate metabolism__Glyoxylate and dicarboxylate metabolism	817319	1	0.571406	0.79266	0.663965	0.462786	0.304648	0.486561	0.351576	0.642285	817319	588957	401963	464675	753099	443319	376408	290179	175996	443181	541501	361941	486357	459889	548912	501666	317119	353363	280141	556879	335582	375901	184107	281493	223315	137288	191464	176185	228824	188109	368389	234455
n2171	580.035	18.8105	C15H22N2O18P2	UDP-glucuronate	8	Carbohydrate Metabolism	Pentose and glucuronate interconversions__Ascorbate and aldarate metabolism__Starch and sucrose metabolism__Nucleotide sugars metabolism	696307	1	1.14418	0.683848	0.807795	0.531375	0.565773	0.380451	0.596291	0.802011	696307	450286	390203	224285	342730	483454	646017	358775	336188	582695	296446	278722	267042	339947	256529	222768	356510	440150	383082	296936	373940	354655	85158.3	87397.2	216763	254296	220310	191772	291361	232541	153113	119149
n2190	162.053	11.3177	C6H10O5	(R)-2-Ethylmalate	8	Carbohydrate Metabolism	Pyruvate metabolism	910162	1	0.260783	1.31754	0.160152	1.11636	1.59003	1.75128	2.4726	1.11958	318907	313735	401547	272241	298818	99314.1	106152	63498.6	83704.5	65952.7	369761	372847	425015	514776	432586	54015	44575.6	64255.3	44257	49980.4	123391	72071.9	464898	481763	649909	561477	572146	440669	490885	487219	599344	650513
n2231	150.053	11.2478	C5H10O5	D-Ribose	8	Carbohydrate Metabolism	Pentose phosphate pathway	839275	1	2.00079	1.21752	6.0187	2.02565	3.56834	2.32555	1.8309	1.79946	59635.4	48477.1	48724.6	47525.5	52193.7	82849.8	93008.8	67384.9	81596.6	188474	63589.6	54453.1	63487.9	57846.3	72986.4	372025	244098	308454	243838	375718	74103	71228.2	142159	107461	124743	159530	194158	153376	194127	214290	128006	118839
n2242	92.0473	10.0247	C3H8O3	Glycerol	8	Carbohydrate Metabolism	Galactose metabolism__Glycerolipid metabolism	638846	1	12.4814	1.38457	2.02361	2.3349	2.74815	1.531	1.80995	4.8408	7113.44	9850.77	14857	15515.2	7418.04	15194.9	8818.98	13198.5	7352.34	638846	33277.4	7463.45	7423.22	13618.2	14029.1	25585.1	24260.2	23737	19361.6	17858	35449.1	26110.6	27890.4	20148.7	18247.6	20327	28520.7	38585.8	35610.6	27429.6	18522.8	10923.7
n2271	106.027	11.4191	C3H6O4	D-Glycerate	10	Carbohydrate Metabolism	Glycine, serine and threonine metabolism__Glycerolipid metabolism__Glyoxylate and dicarboxylate metabolism	721693	1	0.985088	0.91545	1.01676	1.10105	0.911187	1.6068	1.28951	1.20614	481182	345083	446621	307718	317913	252111	339071	379307	459995	439722	372122	275006	346423	402216	342231	412935	287278	352093	407566	470465	316374	426041	425982	408700	513268	364655	398885	341481	325912	298972	668367	572365
n2300	319.067	13.9959	C8H18NO10P	N-Gluconyl ethanolamine phosphate	7	Carbohydrate Metabolism	undefined	689139	1	3.3633	1.165	16.3385	27.3012	29.867	2.37733	4.82481	10.3448	13740.4	19534	10878	6977.73	9858.15	63389.8	66587.5	18675.5	30134	26335.1	13430.2	12782.1	12658.8	6310.09	25870.1	260872	182556	165945	202255	184832	689139	544293	158305	220189	53132.2	251236	384024	658434	241827	286019	18267.9	22321.2
n2314	178.048	11.8243	C6H10O6	D-Glucono-1,5-lactone	8	Carbohydrate Metabolism	Pentose phosphate pathway	550548	1	0.594824	0.702895	0.26058	0.537986	0.301816	0.777075	0.408664	0.588117	222507	151849	550548	151899	132053	72349.4	120063	182858	234319	109468	154976	174223	162040	164856	193605	73735.9	81754	68471.7	38846.8	52195.7	115065	91633.2	181337	164234	98078.1	63880.3	84523.7	84311.6	69844.8	62292.4	221308	210628
n2392	174.016	17.7045	C6H6O6	cis-Aconitate	8	Carbohydrate Metabolism	Citrate cycle (TCA cycle)__Glyoxylate and dicarboxylate metabolism__C5-Branched dibasic acid metabolism__Reductive carboxylate cycle (CO2 fixation)	558958	1	0.696425	0.504981	0.379875	0.988555	0.499563	0.609779	0.691851	0.865106	337268	360678	296688	182384	255620	213079	169210	140408	176832	298196	154447	140622	145988	148926	133471	81027.2	115374	95349.5	145452	107020	558958	547005	97052.4	70735.5	142490	126093	118830	142690	174164	153917	154680	124651
n2404	169.998	15.2298	C3H7O6P	D-Glyceraldehyde 3-phosphate	8	Carbohydrate Metabolism	Glycolysis / Gluconeogenesis__Pentose phosphate pathway__Inositol metabolism__Pentose and glucuronate interconversions__Fructose and mannose metabolism__Galactose metabolism__Biosynthesis of steroids__Clavulanic acid biosynthesis__Methane metabolism	611630	1	1.08251	0.886528	0.408465	2.06834	1.41138	1.17406	0.685737	0.731757	316935	173148	306019	178656	213885	168045	385333	259430	288543	185363	260090	150097	143778	310833	188967	108008	108436	82687.8	73672.6	112715	553719	466256	457392	611630	369522	232931	311268	367120	366048	400255	250205	312833
n2414	589.108	11.2634	C18H29N3O15P2	dTDP-4-acetamido-4,6-dideoxy-D-glucose	8	Carbohydrate Metabolism	Nucleotide sugars metabolism	459688	1	0.722478	1.007	0.684539	0.737698	0.668051	0.935306	0.36608	0.700877	440328	298691	333998	344199	381716	247043	355475	198294	262594	236282	280520	298600	440521	401706	390168	291054	234782	208071	233149	264383	200888	225703	315317	276927	308233	236067	240620	230346	227535	267210	350676	346504
n2437	254.1	13.0257	C9H18O8	3-beta-D-Galactosyl-sn-glycerol	8	Carbohydrate Metabolism	Galactose metabolism__Glycerolipid metabolism	593414	1	0.814066	1.71918	0.0826967	0.614082	0.604309	1.18086	2.14551	0.872525	274715	215213	210475	205074	191930	183352	220497	146085	159382	184045	446453	302894	334719	414286	388287	17752.9	17200.8	21190.8	19962.4	14645	54206.7	64464.9	234339	181074	139814	112580	134827	129987	141168	144611	224765	241231
n2438	194.043	13.7366	C6H10O7	D-Galacturonate	8	Carbohydrate Metabolism	Pentose and glucuronate interconversions__Ascorbate and aldarate metabolism__Starch and sucrose metabolism__Nucleotide sugars metabolism	554968	1	0.616133	0.655674	1.32516	0.993476	1.25123	0.959542	1.26405	1.32226	402659	164696	284947	210942	144910	138560	148829	172342	143346	141305	179522	164561	144419	177459	126194	317404	310792	432312	240989	299502	285597	396155	143532	148997	225990	359026	291612	258119	354353	248573	216649	212128
n2456	134.058	8.41236	C5H10O4	Deoxyribose	8	Carbohydrate Metabolism	Pentose phosphate pathway	452464	1	0.692546	1.16864	0.312785	1.58279	0.683624	1.36957	0.512023	0.841985	247595	231952	254051	159858	226542	128717	172581	160859	139556	173937	241239	270415	284828	241842	270549	74618.9	78829.2	88133.6	52205.7	56531.3	414591	452464	321281	320154	264229	142020	142245	123760	193478	164154	284726	272223
n2463	290.04	15.462	C7H15O10P	D-Sedoheptulose 7-phosphate	8	Carbohydrate Metabolism	Pentose phosphate pathway__Carbon fixation	517160	1	1.16807	1.05483	1.61514	1.09586	1.06819	0.751168	0.851028	1.20871	262297	303586	255165	272423	248000	407895	322314	268119	246965	321635	306762	328756	270246	220457	288806	340948	517160	445530	409793	453237	477156	517032	143197	165257	167424	336306	296557	251452	332641	215986	245851	157597
n2530	232.035	14.7808	C5H13O8P	D-Ribitol 5-phosphate	8	Carbohydrate Metabolism	Pentose and glucuronate interconversions	417046	1	1.3157	0.685675	0.0533488	4.92994	5.66479	2.47995	2.69243	2.85198	70262.9	36451.1	57644.9	30554.9	33516.9	63941.5	74710.6	49366.7	54148.5	58380	30661.6	38502.6	30177.5	26965.9	30321.7	6262.91	0	0	5923.59	0	417046	393460	49887.9	74610.4	191147	317275	298636	237054	232587	208463	86227.4	83883.2
n2625	206.043	17.436	C7H10O7	2-Methylcitrate	8	Carbohydrate Metabolism	Propanoate metabolism	296778	1	0.78945	1.10169	0.139202	0.482657	0.453467	0.403307	0.211197	0.626987	248108	215451	255654	156404	211944	195539	176954	137580	126424	222077	261052	242952	196369	265991	231791	31292	39765.8	22225.6	32686.7	25420.4	159189	183353	40941	54480.1	86955.8	110356	84170.7	92386.5	117566	88694.3	90867.1	73864.1
n2628	309.106	9.57915	C11H19NO9	N-Acetylneuraminate	8	Carbohydrate Metabolism	Aminosugars metabolism	312850	1	1.08813	1.05849	0	0.513215	0.387527	0.554339	0.711818	0.678854	95127.4	113853	164260	106099	164694	95005.5	166274	91569.4	115516	232427	139443	128153	157968	130420	125717	0	0	0	0	0	81306.7	74734	57740.4	48468.9	68277.8	39029.9	54105.6	48793.8	68105.1	39545.9	63189.8	65129.1
n2637	240.085	13.7557	C8H16O8	D-glycero-L-galacto-Octulose	7	Carbohydrate Metabolism	undefined	283839	1	0.855501	0.665183	0.174721	0.406556	0.766349	0.299658	0.564499	0.66083	283839	191267	263726	164080	115285	171579	258177	175200	128157	137958	169879	149289	110963	136204	110953	34399.9	36017.8	42258.1	33364.8	31860.3	142324	121516	38589.8	47262.8	64262.2	137470	165504	166330	163298	147692	47180.5	55572.3
n2674	214.024	12.9609	C5H11O7P	2-Deoxy-D-ribose 5-phosphate	8	Carbohydrate Metabolism	Pentose phosphate pathway	275313	1	1.68303	1.43443	0.591497	0.790917	0.963567	0.843027	0.845141	1.41725	106123	152567	109465	135112	131441	197206	198269	218447	187800	266509	193256	197132	174256	157289	188513	51725.3	76294.9	92464.8	91681	63262	90740	96011.2	108386	110292	96571.8	121239	109933	143658	110037	126717	114833	123329
n2784	104.047	9.36273	C4H8O3	4-Hydroxybutanoic acid	8	Carbohydrate Metabolism	Butanoate metabolism	213808	1	1.18822	1.2811	0.192434	0.353832	0.488992	0.377706	0.577356	0.576886	141649	167632	201862	98601.5	92749.4	125653	142001	163835	189420	213808	186185	177358	154908	188542	192973	22836.7	25390.3	27875.4	25769.4	33311.8	58190.8	65504.6	33531.2	47190.7	44147.5	94826	66821	66732.7	61223.9	53910.2	52824.3	72007.4
n2800	90.0317	11.375	C3H6O3	(R)-Lactate	8	Carbohydrate Metabolism	Pyruvate metabolism	256095	1	0.988416	1.11605	5.28422	1.3688	1.05817	1.02328	0.938822	1.53317	18570.7	19015.6	24554.1	14683.6	17725.1	16519.1	20386.4	15589	20896.5	20063	18715.6	25809.8	20207.7	19306.9	21481.7	102564	75392.1	109243	85917.8	126503	31965.6	32734.7	19412.9	24261	21044.6	20324.4	19256.7	20131	20115.3	20222.1	19648.7	17797.9
n2810	666.223	16.8062	C24H42O21	Glycogen	8	Carbohydrate Metabolism	StarchandSucroseMetabolism	245785	1	0.782545	0.763833	0.390732	0.844844	0.628728	0.552479	0.836294	0.817739	199693	158176	144574	107876	161881	120226	146446	99432.1	93598.9	144578	130016	109716	118868	120363	110869	69713.3	66220.3	75476.6	46445.2	43868.1	245785	180195	57515.7	59811.7	109081	91766.2	96525.6	94286.6	93744.5	109181	85199.8	79360.2
n2881	828.276	17.1977	C30H52O26	Cellopentaose	8	Carbohydrate Metabolism	Starch and sucrose metabolism	185105	1	0.902172	0.706958	0.217437	0.898491	1.1852	0.954911	1.30754	1.04674	146418	117010	148145	89286.6	90076.9	101182	135327	80869.6	101696	114051	95055.4	78545.3	75639	83765.5	84761.6	22391	31927.3	28159.3	24043.1	21970.9	112468	107681	96724.6	90773.9	123304	153642	155644	120385	131873	138836	109495	114785
n2892	194.043	15.7789	C6H10O7	D-Glucuronate	10	Carbohydrate Metabolism	Pentose and glucuronate interconversions__Ascorbate and aldarate metabolism__Starch and sucrose metabolism__Inositol phosphate metabolism	177726	1	0.976827	1.69056	0.682277	0.476139	0.558783	0.482064	1.17758	0.796167	49258.9	75026.1	56125	62276.8	130659	74674.7	69578.1	66488.8	67160.5	86791.9	156930	135656	96942.5	116757	124880	49059.7	60060.1	61535.8	43264.2	40805.3	41905.2	31880.8	44182.2	31206.9	28589.3	44006.7	35303.5	40794	49258.7	39256.4	37095.1	33059.3
n2946	981.323	18.3444	C72H122O61	Maltododecaose	7	Carbohydrate metabolism	undefined	141183	1	0.728251	0.768338	0.0334352	0.456904	0.685976	0.567629	0.722601	0.696423	141183	115838	127047	83039.4	71054.9	74867.4	107413	62955	61876.8	84804.9	98851.1	68480	72782	88565.6	84811.6	0	6008.08	0	0	11985.5	53489.7	46881.5	44617.3	52655	48245.1	75787.4	79577.7	68321.3	82665.3	62814.8	68948	59786.5
n2959	344.132	15.1045	C12H24O11	Melibiitol	8	Carbohydrate Metabolism	Galactose metabolism	176646	1	0.5916	1.63668	0	2.77346	5.25031	3.31454	0.614502	1.62556	45800.9	24683.7	34326.6	22501.4	15490.7	21895.8	16642.5	15024.7	16309.1	14610.4	51065.1	47509	53819.4	42607	38722.4	0	0	0	0	0	49438.6	45911.7	93700.3	117055	89954.1	169176	176646	149302	139253	115385	110330	88876
n2966	89.9954	17.5073	C2H2O4	Oxalate	10	Carbohydrate Metabolism	Glyoxylate and dicarboxylate metabolism	148207	1	0.690075	0.943698	0.651997	1.0391	1.0259	1.01588	1.00055	0.79041	118847	91230.9	97590.1	86531.1	58677.7	75753.1	50355.5	75680.5	44515.2	66215	56618.7	69237.1	73564.9	79751.5	148207	48722.8	66893.7	66806.8	64448.8	48402.3	91364.1	94061	109644	84683.3	90830	95578.4	80670	98849.6	97462.6	92045.3	85620.8	85337.4
n2967	148.037	9.85528	C5H8O5	L-Arabinono-1,4-lactone	8	Carbohydrate Metabolism	Ascorbate and aldarate metabolism	151259	1	2.50828	0.998524	1.32986	1.18848	2.49852	1.29805	1.185	1.2189	37750.7	40069	33988.7	51171.3	55453.7	82748.1	116186	101650	109022	138286	45791.3	41093.4	46876.9	46661.8	37687.5	48177.6	54047.8	59161.3	51496.9	77602.4	47312	45009.2	59298.5	43335.1	64648.9	109448	94035	101116	151259	89902.1	47438.9	44579.4
n2992	563.056	15.0799	C15H23N3O16P2	UDP-L-Ara4FN	8	Carbohydrate Metabolism	Nucleotide sugars metabolism	169337	1	0.237164	1.01096	0.517775	1.27082	0.637742	0.56334	2.68879	1.30085	53008.7	41939.2	43871.6	34393.5	80649.6	16461	15947.5	0	13449.9	14348.6	53840.6	43271.1	61313	39954.6	58265.5	25546.7	34696.1	31587.7	24788.2	14825	110475	92952.4	18842.9	18966.8	81377.9	31386.1	43117.6	26614	34528.7	26252.3	23977.1	27186.3
n3041	120.042	14.1434	C4H8O4	L-Erythrulose	8	Carbohydrate Metabolism	undefined	121143	1	1.63091	1.37414	3.19859	1.01859	2.12815	0.968828	1.21222	1.32942	22960.4	22406	34780.6	23455.9	19561.7	36755.3	41658.6	35708.2	37444.2	49304.4	35087.1	33792.9	31217.3	34945.2	34203	75346	67338	77023.5	79586.9	94658.6	31309.7	32864.2	22156.5	20520.4	18603	45616.5	54392.5	59520.7	55131.6	47451.4	21230.8	27543.2
n455	548.081	13.1583	C16H26N2O15P2	dTDP-6-deoxy-L-talose	8	Carbohydrate Metabolism	Nucleotide sugars metabolism	33662649	1	0.78404	1.04793	0.312419	0.185782	0.135398	0.189202	0.26368	0.565904	3.36626e+07	3.28832e+07	2.42338e+07	1.83987e+07	2.71982e+07	2.19891e+07	2.09397e+07	1.76953e+07	2.06789e+07	2.56216e+07	2.79477e+07	2.74375e+07	2.64561e+07	2.86981e+07	3.23735e+07	7.72796e+06	9.26311e+06	9.397e+06	8.93906e+06	7.27948e+06	5.64486e+06	6.37267e+06	3.40381e+06	3.59088e+06	6.32416e+06	3.60629e+06	3.78701e+06	3.13604e+06	3.88003e+06	4.0557e+06	5.05309e+06	4.92705e+06
n474	166.048	12.9205	C5H10O6	D-Arabinonate	8	Carbohydrate Metabolism	D-arabinose degradation III	44794831	1	11.7262	0.876603	0.799533	0.667426	32.8692	0.537536	4.29806	5.69585	1.15334e+06	1.20209e+06	1.48809e+06	1.18872e+06	1.0992e+06	1.22711e+07	1.2489e+07	1.00053e+07	1.30423e+07	2.40908e+07	1.18303e+06	1.146e+06	1.10139e+06	970791	973633	1.07521e+06	1.006e+06	1.36442e+06	790159	666492	1.08986e+06	945878	610008	645815	800721	4.04472e+07	3.66049e+07	4.47948e+07	4.29917e+07	3.66969e+07	726946	637061
n600	566.055	15.7196	C15H24N2O17P2	UDP-glucose	10	Carbohydrate Metabolism	Pentose and glucuronate interconversions__Galactose metabolism__Ascorbate and aldarate metabolism__Pyrimidine metabolism__Starch and sucrose metabolism__Nucleotide sugars metabolism__Glycerolipid metabolism__Zeatin biosynthesis__Biosynthesis of ansamycins	19477666	1	1.3262	0.99886	0.287809	0.548626	0.594036	0.589895	0.555613	0.781948	1.41063e+07	1.41955e+07	1.26048e+07	1.21184e+07	1.17056e+07	1.41652e+07	1.84718e+07	1.7778e+07	1.94777e+07	1.59531e+07	1.15836e+07	1.3626e+07	1.18957e+07	1.3203e+07	1.43484e+07	3.04937e+06	4.59342e+06	3.52818e+06	3.71707e+06	3.74197e+06	7.72965e+06	9.34339e+06	5.69733e+06	4.8955e+06	7.84694e+06	9.33366e+06	8.13458e+06	5.60476e+06	7.94658e+06	7.43269e+06	7.50689e+06	6.13174e+06
n676	262.045	15.0453	C6H15O9P	D-Mannitol 1-phosphate	8	Carbohydrate Metabolism	Fructose and mannose metabolism	19421408	1	0.689792	1.02112	0.366386	0.535438	0.343588	0.37469	0.918278	0.787253	1.35452e+07	1.12306e+07	1.51258e+07	9.11091e+06	9.12346e+06	7.6083e+06	8.07675e+06	7.94642e+06	8.41314e+06	8.05711e+06	1.22271e+07	1.10306e+07	1.17054e+07	1.26529e+07	1.17477e+07	5.59905e+06	3.97566e+06	4.42664e+06	4.14934e+06	3.1495e+06	8.52744e+06	7.05426e+06	2.54871e+06	5.8849e+06	7.11287e+06	4.00576e+06	4.64508e+06	3.61854e+06	4.10983e+06	3.59562e+06	4.55124e+06	5.77235e+06
n750	192.027	17.8117	C6H8O7	Citrate	10	Carbohydrate Metabolism	Citrate cycle (TCA cycle)__Glutamate metabolism__Alanine and aspartate metabolism__Glyoxylate and dicarboxylate metabolism__Reductive carboxylate cycle (CO2 fixation)	14105614	1	0.514149	0.28896	0.282525	0.391408	0.22627	0.281556	0.180478	0.54923	7.96437e+06	1.41056e+07	3.28487e+06	2.64639e+06	3.59758e+06	3.97227e+06	3.40319e+06	1.89095e+06	2.30777e+06	4.67233e+06	2.14858e+06	1.5222e+06	1.94575e+06	1.76421e+06	1.75004e+06	704699	1.6346e+06	1.59902e+06	3.82849e+06	1.16064e+06	4.88546e+06	4.9743e+06	527976	1.23657e+06	743732	1.72459e+06	1.24435e+06	1.37917e+06	1.5929e+06	1.20885e+06	1.58814e+06	988728
n782	607.082	14.2975	C17H27N3O17P2	UDP-N-acetyl-D-galactosamine	10	Carbohydrate Metabolism	Aminosugars metabolism	10469860	1	1.50624	1.12677	0.354665	0.422123	0.40259	0.541862	0.314543	0.72087	6.65962e+06	7.1415e+06	4.22871e+06	5.0223e+06	5.29626e+06	1.02945e+07	1.04699e+07	6.2909e+06	5.97583e+06	9.66853e+06	7.37455e+06	5.85325e+06	6.34063e+06	6.19636e+06	6.17728e+06	2.01976e+06	2.26975e+06	2.07377e+06	1.73533e+06	1.95556e+06	2.55162e+06	2.04229e+06	2.43123e+06	2.43553e+06	2.50583e+06	2.71707e+06	2.53817e+06	1.53785e+06	2.56557e+06	2.05413e+06	2.99822e+06	2.40249e+06
n855	136.037	11.9483	C4H8O5	[FA trihydroxy(4:0)] 2,3,4-trihydroxy-butanoic acid	8	Carbohydrate Metabolism	Ascorbate and aldarate metabolism	11741933	1	0.962024	0.987472	0.0377428	1.38469	1.19978	0.838433	0.911138	0.920021	6.32771e+06	3.58098e+06	8.53875e+06	4.23877e+06	3.39414e+06	4.55694e+06	5.98659e+06	4.33273e+06	4.94433e+06	5.26933e+06	4.92761e+06	4.04041e+06	6.08621e+06	5.92577e+06	4.7736e+06	216855	177336	206967	158419	224769	1.17419e+07	1.10034e+07	3.42564e+06	4.27328e+06	5.66894e+06	5.81372e+06	5.9977e+06	6.50611e+06	6.58354e+06	6.38966e+06	3.83681e+06	3.50103e+06
n864	185.993	16.4878	C3H7O7P	3-Phospho-D-glycerate	10	Carbohydrate Metabolism	Glycolysis / Gluconeogenesis__Glycine, serine and threonine metabolism__Glycerolipid metabolism__Glyoxylate and dicarboxylate metabolism__Carbon fixation	11331084	1	1.03923	1.19054	0.276139	0.560011	0.495083	1.1141	1.16012	0.997143	9.05686e+06	8.31423e+06	6.43631e+06	5.56046e+06	7.70906e+06	7.9803e+06	7.92718e+06	5.86878e+06	8.29529e+06	8.45997e+06	9.9288e+06	8.55937e+06	8.48912e+06	8.39852e+06	8.76574e+06	1.7209e+06	1.78133e+06	1.44265e+06	3.00439e+06	2.28913e+06	3.94109e+06	4.89669e+06	2.89141e+06	3.41856e+06	5.61572e+06	5.50289e+06	4.02111e+06	2.75993e+06	3.36159e+06	2.71065e+06	8.26602e+06	7.21059e+06
n888	155.983	16.5063	C2H5O6P	2-Phosphoglycolate	6	Carbohydrate Metabolism	Glyoxylate and dicarboxylate metabolism	124848	1	1.08316	1.05365	0.183269	0.558071	0.703511	0.634421	0.933033	0.843795	107428	89263.7	108638	78495	74496.6	92393.8	94803.1	77152.3	124848	107239	91841.1	88694.9	95582.3	109676	97115.3	15924.6	20021.3	15324.5	18776.7	13949.2	48049	61589	34965.8	50384.4	60787.8	80774.3	76205.7	57227.8	53259.1	54967.2	52871.9	54575.4
n909	132.042	11.495	C5H8O4	2-Acetolactate	6	Carbohydrate Metabolism	Butanoate metabolism__Pantothenate and CoA biosynthesis	325180	1	0.89233	1.05772	10.0228	1.35392	1.25777	1.22193	1.3699	2.34004	15187.4	11584	12168.1	16336	16672	11215.6	12129	11250.4	10610.6	18995.4	15861.8	15512.7	14298.7	16879.7	13547.6	183009	110902	139334	114987	172886	21635	16570.5	21990.1	19670.8	17544.9	19268.7	17426.6	17768.7	17424.5	18604.7	15828.5	18758.4
n916	458.144	11.5164	C21H22N4O8	2-Hydroxynevirapine glucuronide	5	Carbohydrate metabolism	undefined	208765	0	0	0	43.4723	0	0	0	0	0	0	0	0	0	0	0	0	0	0	0	0	0	0	0	0	61798.8	37506.9	43659.9	38810	35585.8	0	0	0	0	0	0	0	0	0	0	0	0
p1094	182.079	13.6635	C6H14O6	Mannitol	8	Carbohydrate Metabolism	Fructose and mannose metabolism	13717783	1	0.142612	0.861303	0.0402676	0.339226	0.211602	0.375199	1.1026	0.60482	4.71458e+06	3.7096e+06	6.23474e+06	3.85213e+06	3.44612e+06	485976	589061	914315	581201	560801	5.35617e+06	3.38128e+06	2.87115e+06	3.94116e+06	3.36202e+06	196402	247741	185077	125189	129753	1.17489e+06	1.09186e+06	1.26595e+06	1.66731e+06	2.24842e+06	1.06376e+06	579965	1.45899e+06	818827	724637	1.45888e+06	1.63657e+06
p1976	809.126	11.3513	C23H38N7O17P3S	Acetyl-CoA	8	Carbohydrate Metabolism	Glycolysis / Gluconeogenesis__Citrate cycle (TCA cycle)__Inositol metabolism__Fatty acid biosynthesis__Fatty acid elongation in mitochondria__Fatty acid metabolism__Alanine and aspartate metabolism__Valine, leucine and isoleucine degradation	7115768	1	0.751601	0.741401	0.46455	0.6132	0.454718	0.448039	0.457963	0.529473	4.65907e+06	5.50503e+06	7.11577e+06	4.10616e+06	4.39896e+06	3.20715e+06	4.688e+06	3.43652e+06	4.60196e+06	3.44639e+06	3.81643e+06	2.55085e+06	3.88841e+06	4.67394e+06	4.18738e+06	2.27671e+06	2.55707e+06	2.78131e+06	2.43014e+06	1.93318e+06	2.81912e+06	2.61854e+06	4.41479e+06	3.55815e+06	2.40076e+06	2.44184e+06	2.27431e+06	2.63359e+06	2.2058e+06	2.16935e+06	2.31941e+06	2.50748e+06
p2691	162.053	13.1609	C6H10O5	3-Ethylmalate	6	Carbohydrate Metabolism	Glyoxylate and dicarboxylate metabolism	834942	1	0.917914	1.73163	0.0880412	0.626365	0.703724	1.09767	1.85718	0.997048	529364	421648	399023	293256	300413	351396	447946	228164	302236	454412	610167	556058	673792	834942	690813	20046.4	23626.3	31646.6	66627.4	29179.3	127101	125671	295065	383063	286570	291608	266236	256788	267306	285895	384819	442950
p2695	92.0473	13.1396	C3H8O3	Glycerol	6	Carbohydrate Metabolism	Galactose metabolism__Glycerolipid metabolism	320330	1	0.859394	1.95635	0	0.499947	0.590549	1.23095	2.12959	0.980472	181258	115022	121936	91825.3	94934.9	118519	134562	79932.5	89216.8	97682.8	221230	215662	219118	269520	258017	0	0	0	0	0	0	0	99401	105979	97075.8	62789.9	71654.5	55835	74387.9	92600.9	129903	128143
p2878	341.132	18.5882	C12H23NO10	Lactosamine	6	Carbohydrate Metabolism	Aminosugars metabolism	2204676	1	1.04114	1.1085	0.012115	0.137669	0.354366	0.186003	0.161308	0.441527	1.32224e+06	948758	1.17005e+06	1.3774e+06	1.56204e+06	1.11888e+06	2.20468e+06	1.42925e+06	771756	1.11843e+06	2.12829e+06	1.14536e+06	1.17384e+06	1.3428e+06	1.28248e+06	10064.4	22746.1	0	23633.1	20855.8	149685	178795	147990	216820	185105	674734	532048	347024	382247	324971	287204	262474
p2918	293.148	8.76216	C12H23NO7	N-(1-Deoxy-1-fructosyl)isoleucine	7	Carbohydrate Metabolism	undefined	2840635	1	11.5217	1.58181	0.970514	15.0223	2.78608	2.08658	1.80483	8.879	41559.1	56803.6	51423.2	59225.6	64551.8	74963	64952.9	91896.4	79481.5	2.84063e+06	161411	63362.8	67656.6	79125	61170.6	58048.4	30440.4	61948.6	56603.8	58455.8	1.62795e+06	2.21077e+06	96992.1	80194	93637.2	103161	141397	115956	251025	150630	106874	93939.3
p3003	424.037	13.2365	C12H18N4O7P2S	Thiamin diphosphate	10	Carbohydrate Metabolism	Glycolysis / Gluconeogenesis__Citrate cycle (TCA cycle)__Alanine and aspartate metabolism__Valine, leucine and isoleucine degradation__Butanoate metabolism__Thiamine metabolism	3202498	1	1.1627	1.06921	0.362718	1.60727	1.81464	1.3693	1.3493	1.22257	771104	668452	601342	573466	606116	813943	782077	629181	619617	899651	763307	654055	676408	604335	745264	225460	193215	227427	261001	261024	1.40775e+06	1.53972e+06	505809	685448	1.03744e+06	1.09932e+06	1.20701e+06	1.32531e+06	1.07923e+06	1.13314e+06	762699	922447
p3078	279.132	10.1644	C11H21NO7	N-(1-Deoxy-1-fructosyl)valine	7	Carbohydrate Metabolism	undefined	2245515	1	24.9713	3.05919	0.391173	7.35606	4.91239	5.03055	2.92377	11.8447	0	22954.1	0	31600.9	38797.8	0	30818.5	0	54810	2.24551e+06	109022	43898.9	31740.6	50072	50850.5	0	0	0	36517.1	0	207378	308621	51142.3	77288	42280	70184.5	68194.5	102457	140552	77196.8	102316	82367.9
p3229	159.053	11.6641	C6H9NO4	4-Methylene-L-glutamate	6	Carbohydrate Metabolism	C5-Branched dibasic acid metabolism	174788	1	1.16957	1.12496	1.16375	2.10518	1.91668	2.46366	1.08851	1.68813	57369.3	55465.8	45262.8	48583.2	48073.6	54184.3	50537.7	70191.7	49904.2	73135.5	59741	59452.6	60818.9	55275.4	51300.5	39585.6	50892.4	73733.8	90283.2	41976.2	124294	96858.9	110604	118332	86216	86437.3	103752	116074	84734.6	97284.4	174788	145419
p3396	327.131	7.97349	C15H21NO7	N-(1-Deoxy-1-fructosyl)phenylalanine	7	Carbohydrate Metabolism	undefined	1500059	1	19.1504	3.36977	0	20.0388	6.83834	7.72649	3.20733	17.0046	0	53195.7	0	27731.2	0	0	30585.4	0	19141.4	1.50006e+06	89914.5	57128.4	42100.4	44914.9	38647	0	0	0	0	0	640959	716078	83081	77830.8	103730	107416	96328.9	90541.7	158600	100519	139860	114590
p3422	274.091	12.5802	C9H14N4O6	Charine	7	Carbohydrate Metabolism	undefined	1235661	1	1.4441	1.22391	0.377298	0.549544	0.637468	0.763503	0.289955	0.714134	891928	528204	593966	467246	483531	1.03569e+06	1.23566e+06	605585	599335	805300	871195	725980	717053	728565	585956	225186	196038	254968	186193	256255	289045	257142	279554	287721	515869	391326	358226	309976	413643	416841	403444	472989
p3618	317.123	11.3602	C12H19N3O7	N-(1-Deoxy-1-fructosyl)histidine	5	Carbohydrate Metabolism	undefined	194552	1	0.899098	0.999509	0	1.24471	1.1501	1.29672	1.6168	1.04426	75204	89067.2	107427	62048.6	75852.9	74171.2	98746.8	61147	62058.6	72146.5	104305	67174	96130.9	74354	67434	0	0	0	0	0	101877	141959	82146.6	75977.2	107870	128702	103094	85517.2	83077.1	70689.5	117930	90219.1
p3758	200.009	11.952	C4H9O7P	D-Erythrose 4-phosphate	8	Carbohydrate Metabolism	Pentose phosphate pathway__Phenylalanine, tyrosine and tryptophan biosynthesis__Carbon fixation__Vitamin B6 metabolism	945581	1	1.13422	0.758212	0.380286	1.2017	1.01183	1.2294	0.885296	0.715391	700221	743680	938220	495398	336246	651649	767642	534766	887774	803279	484707	378068	656945	511124	405873	191566	252740	269016	218385	290443	832307	842007	685199	706229	796231	425066	898048	602983	703282	622399	590741	621771
p3790	281.111	12.3104	C10H19NO8	N-(1-Deoxy-1-fructosyl)threonine	7	Carbohydrate Metabolism	undefined	887687	1	1.80348	1.37435	0.0286478	0.755942	0.610668	0.600477	0.628767	0.966954	152273	191616	176643	180392	173853	186818	167360	170262	165519	887687	243210	246529	224090	213833	274584	0	0	25060.5	0	0	202516	221185	69118	66358.7	102103	99903.8	103149	92158.4	121891	117097	111076	92175.8
p4051	498.218	17.9431	C18H34N4O12	N2-Maltulosylarginine	7	Carbohydrate Metabolism	undefined	879552	1	0.571744	0.632157	0.12618	1.34941	1.24205	1.97107	0.921978	1.18053	450235	178353	227978	225310	240316	140247	202443	131490	95390.5	186385	245066	129295	111189	156088	194196	33439	22189.8	26727.7	42306.2	42171	335903	334530	230066	373651	510035	466992	391686	193686	315503	274366	479545	415099
p4124	277.116	11.609	C11H19NO7	N-(1-Deoxy-1-fructosyl)proline	7	Carbohydrate Metabolism	undefined	608019	1	2.79407	1.23971	0	1.10367	0.969607	0.92064	0.878919	1.31875	58239.3	75427.4	58945.1	83229.9	83568.9	90731.7	96615.7	108186	100664	608019	94243.8	88659.3	96049.6	79509.3	87104.6	0	0	0	0	0	95171.6	99087.1	68825.8	66305.6	67279.3	73804.8	61677.9	53720.7	91000.3	68283.4	78704.1	77724.9
p4195	244.035	14.8042	C6H13O8P	L-Fuculose 1-phosphate	8	Carbohydrate Metabolism	Fructose and mannose metabolism	625538	1	0.632611	0.971441	0.590068	1.68916	0.756201	1.49746	1.51231	1.47762	122936	73909.6	100770	53059.3	77613.7	54495	54187.1	37506.6	61007.2	63744.4	78471.7	94166.8	80385.7	82843.6	80189.3	71989.3	33131.4	41365.9	47206.5	59026.3	152318	173929	75749	121036	200417	89929.4	53331.9	60979.8	60619.6	59011.5	107168	106077
p615	767.115	12.8186	C21H36N7O16P3S	CoA	6	Carbohydrate Metabolism	Citrate cycle (TCA cycle)__Fatty acid metabolism__Pantothenate and CoA biosynthesis	13346757	1	1.05861	1.05455	0.18071	0.921352	0.651361	0.932543	0.622264	0.698631	1.06618e+07	8.72549e+06	7.73145e+06	8.34222e+06	9.69604e+06	1.02663e+07	1.33468e+07	8.12813e+06	7.16218e+06	8.90019e+06	1.0297e+07	7.69217e+06	9.28563e+06	1.02185e+07	1.01271e+07	1.45865e+06	1.35936e+06	1.3778e+06	2.13433e+06	1.8302e+06	1.15374e+07	1.06407e+07	5.53524e+06	5.89246e+06	7.99975e+06	5.57232e+06	5.04029e+06	5.1534e+06	9.15114e+06	4.49634e+06	6.61334e+06	8.14991e+06
p934	84.0211	15.6816	C4H4O2	3-Butynoate	6	Carbohydrate Metabolism	Butanoate metabolism	171844	1	1.11628	1.66107	0.0766028	0.42711	0.772033	0.956823	1.28365	0.953403	84941.8	109591	95602.5	42026.3	81504.2	101984	90516.1	84382.7	89806.6	95076.4	150883	126822	109126	128456	171844	5994.95	10562.2	0	9059.03	6071.86	9173.83	8520.98	57331.5	54010.5	47644.1	87910	64344.6	51057.4	65263.6	50788.4	77397.8	80618.4
p996	158.069	15.345	C6H10N2O3	4-Methylene-L-glutamine	8	Carbohydrate Metabolism	C5-Branched dibasic acid metabolism	27143724	1	0.993721	1.39785	2.11195	7.96324	5.88175	7.31385	4.04193	8.79977	364028	326925	266395	255650	390497	321913	380275	220650	355032	315558	334175	459370	428644	592453	426804	386501	368929	1.36828e+06	768034	494757	4.68677e+06	3.05275e+06	1.2264e+06	1.58105e+06	2.22206e+06	1.74425e+06	2.2629e+06	1.32362e+06	1.98843e+06	2.11216e+06	2.33554e+06	2.27026e+06
n2615	339.996	17.5314	C6H14O12P2	D-Fructose 1,6-bisphosphate	8	Energy Metabolism	Carbon fixation	314579	1	1.12675	0.897723	0.213214	1.02997	0.862458	0.908479	0.534726	1.01378	295578	171749	204401	78967.6	145283	177796	281019	128295	129407	293024	181578	125441	145954	206466	144900	40728.2	39918.9	28577.9	45199.6	36610.4	283782	314579	67096	119534	137836	163895	183334	116110	188753	120651	175771	166561
n2724	210.074	13.3113	C7H14O7	Sedoheptulose	8	Energy Metabolism	Carbon fixation	287181	1	1.00217	0.914978	2.83802	0.692299	0.799055	0.483644	0.720939	1.2084	80443.8	64578.4	84196.9	45927.3	63230.2	48480.7	81426.8	68843.9	75154.2	65204.1	50766.5	79813.8	49193.6	63033.8	66799.3	191928	148411	199438	169310	251232	68460.9	69236.3	31035.8	27877.6	37647.3	49346.2	58978.5	68084.2	55230.8	38741.8	32381.2	30517.2
n924	743.076	15.8319	C21H28N7O17P3	NADP+	6	Energy Metabolism	Photosynthesis__Glutathione metabolism__Nicotinate and nicotinamide metabolism	1239666	1	0.982858	0.95876	0.459837	0.849993	0.869069	0.923122	0.839368	0.906861	1.1887e+06	1.23967e+06	974917	961506	945289	1.00256e+06	1.23773e+06	918593	931570	1.1286e+06	956603	977891	952666	1.12757e+06	1.07636e+06	391619	560525	539090	523225	427313	878812	1.08963e+06	752982	809348	982756	1.12079e+06	824004	685190	994797	990043	1.10913e+06	1.00988e+06
p1820	427.029	14.2889	C10H15N5O10P2	ADP	10	Energy Metabolism	Oxidative phosphorylation__Photosynthesis__Purine metabolism__Zeatin biosynthesis	11478539	1	0.974603	1.16385	0.40313	1.19045	0.965978	1.50842	1.14621	0.94132	8.44741e+06	7.79991e+06	6.75499e+06	6.14854e+06	6.23625e+06	6.64934e+06	7.86376e+06	6.60532e+06	6.13516e+06	7.23479e+06	7.7665e+06	7.29154e+06	8.55842e+06	7.79717e+06	9.77178e+06	2.82797e+06	2.61032e+06	3.08519e+06	2.76544e+06	2.97668e+06	5.71487e+06	6.32501e+06	1.11889e+07	1.01082e+07	8.78946e+06	7.08521e+06	6.87996e+06	5.82098e+06	7.21073e+06	7.1863e+06	1.12414e+07	1.07105e+07
p2318	161.069	9.98781	C6H11NO4	N-Methyl-L-glutamate	8	Energy Metabolism	Methane metabolism	8438489	1	0.781842	0.776071	0.31882	1.53295	1.96066	1.32291	1.6915	0.802384	4.06889e+06	2.41453e+06	2.90454e+06	2.0492e+06	1.78903e+06	1.9868e+06	2.19872e+06	1.81553e+06	2.24072e+06	2.09902e+06	1.82867e+06	1.92618e+06	2.21456e+06	2.18752e+06	2.10752e+06	932086	604357	810060	1.04386e+06	826413	4.96217e+06	3.86919e+06	3.63499e+06	3.84416e+06	3.9646e+06	5.48172e+06	5.44987e+06	4.42427e+06	5.28075e+06	5.29547e+06	3.10275e+06	3.01586e+06
p2395	506.996	15.798	C10H16N5O13P3	ATP	8	Energy Metabolism	Oxidative phosphorylation__Photosynthesis__Purine metabolism__Puromycin biosynthesis__Zeatin biosynthesis	5660375	1	0.932332	1.01084	0.201779	0.515452	0.734193	1.13962	0.823633	0.838903	5.66037e+06	3.40757e+06	2.79213e+06	2.85696e+06	3.62427e+06	3.76486e+06	4.03844e+06	2.47831e+06	2.22033e+06	4.59825e+06	4.18464e+06	3.97927e+06	3.06888e+06	3.23391e+06	4.07344e+06	428152	639319	675419	1.2568e+06	701197	1.55789e+06	2.11695e+06	1.57234e+06	2.03788e+06	2.16901e+06	4.09407e+06	2.92382e+06	1.65871e+06	2.93237e+06	1.85708e+06	4.33684e+06	3.59824e+06
p3194	97.9768	15.0875	H3O4P	Orthophosphate	8	Energy Metabolism	Oxidative phosphorylation__Photosynthesis__Peptidoglycan biosynthesis	1775011	1	1.27411	0.989191	0.588256	0.670293	0.649201	0.838256	0.579068	0.770617	1.4621e+06	1.27897e+06	1.23585e+06	946701	1.23187e+06	1.58504e+06	1.7476e+06	1.44359e+06	1.29152e+06	1.77501e+06	1.17424e+06	1.14199e+06	1.28864e+06	1.14492e+06	1.33918e+06	798582	663526	846600	656779	655520	1.00142e+06	1.05002e+06	506777	590762	977010	870433	952963	597969	856577	718211	1.10313e+06	1.25432e+06
p505	456.105	10.1175	C17H21N4O9P	FMN	6	Energy Metabolism	Oxidative phosphorylation__Riboflavin metabolism	6357518	1	1.17045	0.950689	0.267661	0.835411	0.764153	0.770262	0.60144	0.724634	5.23423e+06	5.58024e+06	5.52488e+06	4.41113e+06	4.97266e+06	6.35752e+06	6.11288e+06	5.36084e+06	5.99797e+06	6.27851e+06	4.91561e+06	3.96365e+06	5.39765e+06	5.02105e+06	5.15675e+06	1.39042e+06	1.36436e+06	1.49335e+06	1.28613e+06	1.35082e+06	3.97012e+06	4.21901e+06	4.38492e+06	4.45503e+06	4.46031e+06	3.56522e+06	3.70667e+06	3.30244e+06	4.24869e+06	4.83341e+06	3.50827e+06	3.23917e+06
n3070	318.035	16.4393	C8H15O11P	3-Deoxy-D-manno-octulosonate 8-phosphate	7	Glycan Biosynthesis and Metabolism	Lipopolysaccharide biosynthesis	121043	1	0.90422	1.2784	4.29714	0.803325	0.908869	1.04481	1.0151	1.49814	32839.1	17304.1	19155.3	12157.2	21048.9	20043.7	24564.3	14847.8	14082	19148.9	28602.1	26705.5	23013.8	27048.1	25672.5	67063.1	82204.3	73937.8	121043	96227.7	14656	15303.4	14608.4	13392.9	24383.8	20415.2	16908.3	17482.4	23109.4	15248	14827.4	20643.5
n456	238.069	13.2306	C8H14O8	3-Deoxy-D-manno-octulosonate	5	Glycan Biosynthesis and Metabolism	Lipopolysaccharide biosynthesis	11536335	1	1.12877	0.972956	0.60245	0.593455	0.47193	0.508179	0.629933	0.592029	1.02591e+07	1.0422e+07	9.35196e+06	6.14359e+06	5.81945e+06	8.97681e+06	9.04895e+06	9.92261e+06	9.86754e+06	9.58796e+06	8.53214e+06	8.13215e+06	7.22205e+06	8.34529e+06	8.6287e+06	5.60897e+06	6.37636e+06	4.9084e+06	4.08884e+06	4.31797e+06	5.2963e+06	6.00091e+06	4.58019e+06	4.96002e+06	4.08537e+06	2.87271e+06	4.22598e+06	3.47401e+06	4.91635e+06	4.33017e+06	3.30576e+06	3.24207e+06
p3893	619.093	14.7649	C17H27N5O16P2	ADP-D-glycero-D-manno-heptose	7	Glycan Biosynthesis and Metabolism	Lipopolysaccharide biosynthesis	1121857	1	1.04434	0.973483	0.247016	0.943346	1.56772	1.35953	0.825364	0.941241	692471	686025	453216	307228	342878	544257	558373	541763	427328	520129	536861	394843	425070	589798	469435	148660	110852	107516	124008	122014	430756	498690	396712	335263	679789	570586	710961	555733	931660	1.12186e+06	583298	683378
p4635	364.148	14.3008	C14H24N2O9	N-Acetylmuramoyl-Ala	7	Glycan Biosynthesis and Metabolism	Peptidoglycan biosynthesis	326117	0	6.22091	0	0	0	280.063	0	0	0	0	0	0	0	0	0	31104.5	0	0	0	0	0	0	0	0	0	0	0	0	0	0	0	0	0	0	326117	288595	203294	284064	298244	0	0
n1119	216.04	13.1963	C5H13O7P	2-C-Methyl-D-erythritol 4-phosphate	8	Lipid Metabolism	Biosynthesis of steroids	6417562	1	1.40807	1.15479	0.387441	1.85102	1.38578	1.28625	1.27412	1.25044	1.75414e+06	1.80628e+06	1.58924e+06	1.27704e+06	1.26685e+06	1.00009e+06	1.0607e+06	1.43206e+06	1.38683e+06	5.95337e+06	1.67747e+06	1.6216e+06	1.34312e+06	2.43497e+06	1.80728e+06	648258	625664	749021	406062	551796	2.95744e+06	3.71222e+06	2.64964e+06	2.99764e+06	1.92395e+06	1.73914e+06	2.20483e+06	2.39795e+06	2.18601e+06	2.13362e+06	1.56849e+06	1.56006e+06
n1173	215.056	14.9243	C5H14NO6P	sn-glycero-3-Phosphoethanolamine	8	Lipid Metabolism	Glycerophospholipid metabolism__Ether lipid metabolism	6694963	1	0.77787	1.03739	11.9801	1.56046	1.68135	1.13383	3.33849	3.83648	605621	596948	519448	471598	404081	443545	395909	345390	426581	409245	527921	498957	524696	545857	597392	5.52312e+06	6.44001e+06	6.69496e+06	6.11349e+06	6.34901e+06	1.28645e+06	1.30687e+06	433073	437851	589351	893326	887290	802564	840871	943586	482664	582205
n23	510.465	3.41578	C32H62O4	Propylene glycol mono- and diesters of fats and fatty acids	5	Lipid Metabolism	undefined	21053322	1	1.02016	0	34.9327	0	0	0	1.07691	3.93395	0	0	1.60859e+06	1.0941e+06	0	0	0	936737	1.54028e+06	280168	0	0	0	0	0	1.87371e+07	1.70449e+07	1.86103e+07	2.07096e+07	1.93102e+07	0	0	0	0	0	0	0	0	0	0	0	0
n2517	418.578	9.57543	C25H42N7O17P3S	Butanoyl-CoA	8	Lipid Metabolism	Fatty acid elongation in mitochondria__Fatty acid metabolism__Glyoxylate and dicarboxylate metabolism__Butanoate metabolism__Biosynthesis of type II polyketide backbone	514155	1	1.1871	1.31355	0	1.18444	0.963944	1.61339	1.69164	1.16571	170778	146789	122927	296778	230769	264165	282332	229821	224895	147949	339856	233313	249675	163021	285701	0	0	0	0	0	147158	195486	338285	288510	177146	323563	209076	95145.7	168995	136357	289575	303172
n2687	102.032	14.8579	C4H6O3	Acetoacetate	8	Lipid Metabolism	Synthesis and degradation of ketone bodies__Valine, leucine and isoleucine degradation__Tyrosine metabolism__Propanoate metabolism__Styrene degradation__Butanoate metabolism	274711	1	0.980597	1.78625	0.682327	0.786002	0.790413	1.05223	1.26817	1.04199	119889	150701	172193	119776	125998	125718	158586	138235	117716	134942	274711	226772	227011	239536	261906	111375	75303.7	87519.6	59042.6	136580	76232	76445.6	159878	128977	99673.7	133585	121417	97849.8	100564	90828.1	159980	165263
n710	172.014	14.1361	C3H9O6P	sn-Glycerol 3-phosphate	10	Lipid Metabolism	Glycerolipid metabolism__Glycerophospholipid metabolism	21834666	1	2.41253	1.01922	16.1703	13.3664	15.0321	2.82067	6.64957	7.17405	1.00809e+06	872811	982790	585529	584773	2.35898e+06	2.99317e+06	1.22603e+06	1.52132e+06	1.63263e+06	754348	690070	880667	852282	934154	1.52308e+07	1.27837e+07	1.36421e+07	1.02612e+07	1.33132e+07	1.74649e+07	1.42832e+07	9.15192e+06	1.01427e+07	2.87725e+06	8.6174e+06	1.02181e+07	2.18347e+07	9.07892e+06	1.08904e+07	1.55694e+06	1.56487e+06
p1793	488.108	14.1805	C14H26N4O11P2	CDP-choline	10	Lipid Metabolism	Glycerophospholipid metabolism	12300151	0	0	0	0	4836.1	0	0	0	1564.18	0	0	0	0	0	0	0	0	0	0	0	0	0	0	0	0	0	0	0	0	1.23002e+07	1.18803e+07	0	0	0	0	0	0	0	0	0	0
p3604	198.162	2.425	C12H22O2	Methyl 10-undecenoate	5	Lipid Metabolism	undefined	237689	1	0.999042	1.0676	1.46237	1.40046	1.27261	1.34715	1.44688	1.12138	130686	135852	140808	150379	138685	162844	121364	123264	155130	133142	139817	153852	146321	151596	151904	199541	202877	226567	193180	196248	160441	191562	237689	206244	179362	179543	177034	187770	161650	180262	174137	180080
p406	590.527	3.12863	C38H70O4	Polyoxyethylene dioleate	5	Lipid Metabolism	undefined	33075899	1	0.783831	0.966612	0.0796124	0.612801	0.68311	0.671837	1.03644	0.672988	2.3866e+07	2.31693e+07	2.30463e+07	1.998e+07	3.06058e+07	2.07936e+07	1.75311e+07	1.74829e+07	1.68542e+07	2.19208e+07	2.5219e+07	2.212e+07	2.23417e+07	2.22616e+07	2.4696e+07	2.4233e+06	1.58215e+06	2.06649e+06	1.5167e+06	2.01795e+06	1.51607e+07	1.2087e+07	1.36636e+07	1.38792e+07	1.91546e+07	1.61079e+07	1.36527e+07	1.58478e+07	1.87534e+07	1.80671e+07	1.72262e+07	1.89717e+07
p4645	105.079	20.9481	C4H11NO2	Diethanolamine	10	Lipid Metabolism	Glycerophospholipid metabolism	364176	1	0.873629	1.0653	1.58056	1.06305	1.22303	1.25401	1.38098	1.38135	175288	156753	143534	204477	138046	131435	136829	131987	127579	186884	145372	172685	137482	197950	218033	226632	234293	364176	173108	294849	180048	229288	195399	140795	124145	197499	165375	225257	199467	212959	202356	160113
p635	257.103	13.548	C8H20NO6P	sn-glycero-3-Phosphocholine	8	Lipid Metabolism	Glycerophospholipid metabolism__Ether lipid metabolism	3589574	1	3.07961	0.888696	1.96163	1.96581	1.22888	1.1067	1.56677	2.25594	280845	551302	265558	202087	224263	237117	361919	281182	223705	3.58957e+06	202747	244927	243510	191037	472200	639073	518121	790594	596643	445205	957034	916847	333803	467306	321011	153873	359722	353333	329505	676443	259010	226670
p651	183.066	13.6886	C5H14NO4P	Choline phosphate	10	Lipid Metabolism	Glycerophospholipid metabolism__Glycine, serine and threonine metabolism	88224466	1	1.53436	0.975384	0.554922	236.835	1.62582	1.64722	1.02413	98.2863	166964	123392	153687	122605	108482	141139	150761	145602	144473	453918	134834	122141	132619	118266	150651	68436.2	56881.3	87134.7	93895.3	68296.8	7.11311e+07	8.82245e+07	112246	141179	285547	200906	229604	194098	260094	212940	203620	187019
n1	256.24	3.39808	C16H32O2	FA(16:0)	8	Lipids: Fatty Acyls	Fatty acid biosynthesis__Fatty acid elongation in mitochondria__Fatty acid metabolism__Biosynthesis of unsaturated fatty acids	2410774350	1	1.01447	0.470813	3.63852	0.95004	0.840787	0.557531	1.18927	1.44338	4.37614e+08	4.56411e+08	1.01652e+09	8.19982e+08	3.73546e+08	3.7472e+08	4.35995e+08	8.0125e+08	1.0125e+09	5.24518e+08	3.13493e+08	2.50274e+08	2.74077e+08	3.01651e+08	3.21941e+08	2.14765e+09	2.17796e+09	2.35365e+09	2.20418e+09	2.41077e+09	6.40379e+08	4.60236e+08	6.78319e+08	7.6013e+08	4.09926e+08	3.42324e+08	4.8159e+08	9.43168e+08	4.00194e+08	4.42587e+08	2.86179e+08	3.37976e+08
n10	272.235	3.43148	C16H32O3	FA hydroxy(16:0)] hexadecanoic acid	6	Lipids: Fatty Acyls	Fatty Acids and Conjugates	69153224	1	1.33096	0.29879	11.8534	0.598036	0.701848	0.244578	4.18878	3.80633	1.52936e+06	2.34047e+06	9.67725e+06	9.90701e+06	2.36753e+06	2.01518e+06	2.53122e+06	1.05841e+07	1.51874e+07	4.04958e+06	1.67108e+06	1.54853e+06	1.22845e+06	1.61835e+06	1.64884e+06	5.6321e+07	5.20817e+07	6.26728e+07	6.91532e+07	6.58465e+07	3.36384e+06	1.94092e+06	4.66742e+06	3.93118e+06	1.53889e+06	2.91166e+06	3.07904e+06	6.80367e+06	2.92229e+06	2.4062e+06	966882	1.27246e+06
n1053	198.162	3.52851	C12H22O2	FA (12:1) dodecenoic acid	8	Lipids: Fatty Acyls	Fatty Acids and Conjugates	9511058	1	1.22613	0.818333	1.9212	0.876167	0.755809	0.744984	1.28234	1.47165	4.35612e+06	4.2429e+06	3.54982e+06	2.62205e+06	3.77083e+06	4.27044e+06	6.28085e+06	3.78672e+06	3.48587e+06	4.91066e+06	2.90928e+06	2.65118e+06	2.95256e+06	2.82291e+06	3.83736e+06	5.91217e+06	9.51106e+06	8.56228e+06	4.52164e+06	7.1152e+06	4.05886e+06	4.65776e+06	2.16854e+06	2.1641e+06	3.19638e+06	3.1532e+06	2.88836e+06	2.46272e+06	2.84136e+06	2.66836e+06	2.88574e+06	2.12535e+06
n11	226.193	3.46037	C14H26O2	FA (14:1) tetradecenoic acid	6	Lipids: Fatty Acyls	Fatty Acids and Conjugates	63563304	1	1.0631	0.294464	7.42831	0.709976	0.654617	0.398829	2.04943	2.29462	3.99368e+06	3.88707e+06	1.45565e+07	8.934e+06	4.16435e+06	3.04878e+06	4.32911e+06	1.1411e+07	1.32139e+07	5.7752e+06	2.06749e+06	2.11887e+06	1.78329e+06	2.23786e+06	2.25646e+06	4.9637e+07	6.35633e+07	5.54203e+07	4.94125e+07	4.59366e+07	4.94019e+06	3.75614e+06	7.08148e+06	6.66316e+06	2.78849e+06	3.16229e+06	3.58327e+06	1.00036e+07	3.16613e+06	3.347e+06	2.76399e+06	2.42173e+06
n1301	212.177	3.51093	C13H24O2	FA (13:1) tridecenoic acid	8	Lipids: Fatty Acyls	Fatty Acids and Conjugates	6095073	1	1.36044	1.2399	0	1.71904	2.5947	1.00691	0.640786	1.89516	1.94985e+06	2.10757e+06	713822	699903	2.67919e+06	2.46732e+06	4.25556e+06	694624	784214	2.88632e+06	2.13832e+06	1.83015e+06	1.80429e+06	1.91688e+06	2.41593e+06	0	0	0	0	0	5.46157e+06	6.09507e+06	547265	645467	1.26138e+06	5.67143e+06	5.22521e+06	1.49046e+06	4.10768e+06	4.65289e+06	1.7331e+06	1.4779e+06
n1305	172.146	3.61982	C10H20O2	Decanoic acid	10	Lipids: Fatty Acyls	Fatty acid biosynthesis	4729843	1	1.14628	0.694201	0.640527	1.38364	1.43675	1.21738	1.40271	1.47891	2.35893e+06	2.20927e+06	3.13007e+06	2.61116e+06	1.66909e+06	2.07031e+06	2.47183e+06	3.49963e+06	2.97239e+06	2.71661e+06	1.97276e+06	1.65703e+06	1.49779e+06	1.80195e+06	1.38596e+06	1.53896e+06	1.42597e+06	2.09881e+06	1.35853e+06	1.25029e+06	3.74522e+06	2.71534e+06	3.32534e+06	3.75228e+06	3.03583e+06	3.13883e+06	2.96316e+06	4.72984e+06	3.20404e+06	3.17424e+06	2.51921e+06	2.93133e+06
n1551	216.172	3.5442	C12H24O3	FA hydroxy(12:0) dodecanoic acid	8	Lipids: Fatty Acyls	Fatty Acids and Conjugates	2380102	1	1.00395	0.683768	0.180624	1.12213	1.10018	0.667006	0.82928	1.16634	1.51404e+06	1.57571e+06	1.80228e+06	1.68124e+06	1.30783e+06	1.15256e+06	1.93422e+06	1.97994e+06	1.52384e+06	1.32169e+06	1.01463e+06	921554	1.15616e+06	888655	1.40784e+06	228837	661368	533309	0	0	2.1957e+06	2.3801e+06	1.48473e+06	1.38923e+06	1.39387e+06	1.5624e+06	1.7479e+06	2.04672e+06	1.82522e+06	1.48836e+06	925413	858703
n1639	144.115	3.88687	C8H16O2	FA (8:0) octanoic acid	8	Lipids: Fatty Acyls	Fatty acid biosynthesis	2546463	1	0.993755	0.859647	0.363179	1.03539	1.01911	1.11454	1.02078	1.482	1.57332e+06	1.41466e+06	1.78935e+06	1.48931e+06	1.35896e+06	1.50796e+06	1.57365e+06	1.51882e+06	1.30895e+06	1.66859e+06	1.55118e+06	1.17317e+06	1.12966e+06	1.17102e+06	1.5303e+06	497462	530725	511027	596115	634126	1.76161e+06	1.52836e+06	1.65907e+06	1.47758e+06	1.46887e+06	1.67754e+06	1.70493e+06	1.55919e+06	1.69861e+06	1.13103e+06	1.77806e+06	1.43646e+06
n164	284.272	3.34249	C18H36O2	Octadecanoic acid	10	Lipids: Fatty Acyls	Fatty acid biosynthesis__Biosynthesis of unsaturated fatty acids	105891388	1	0.930412	0.963948	1.2606	0.977772	0.820329	0.69866	0.931269	1.22342	7.50998e+07	5.66021e+07	4.04168e+07	3.39669e+07	5.73229e+07	6.10259e+07	4.0982e+07	4.85381e+07	2.9431e+07	6.51015e+07	5.98486e+07	2.85498e+07	4.73925e+07	3.34659e+07	8.46553e+07	8.45911e+07	6.16694e+07	7.9641e+07	5.02602e+07	5.58916e+07	7.31157e+07	5.41704e+07	4.25975e+07	4.22929e+07	4.53768e+07	3.72888e+07	4.9386e+07	5.076e+07	3.21642e+07	4.64827e+07	2.9164e+07	4.24084e+07
n1640	142.099	3.92724	C8H14O2	FA (8:1)	6	Lipids: Fatty Acyls	Fatty Acids and Conjugates	254750	1	0.950102	1.21768	0	0.911783	0.938242	1.03842	1.49525	1.85733	126111	94167.2	67739.8	163728	109633	115817	130347	82440.4	78139.2	126623	168936	141622	125471	104262	143287	0	0	0	0	0	135803	121809	84851.2	86707.5	82685.7	124595	121592	92814.5	113791	73916.5	137881	88343.7
n167	312.303	3.29411	C20H40O2	FA (20:0)	6	Lipids: Fatty Acyls	Fatty Acids and Conjugates	1930340	1	0.905911	0.862333	1.26346	0.929767	0.865954	0.687288	0.947535	1.15001	1.04672e+06	869405	858723	539330	799532	729051	519018	811115	750359	917110	714571	392224	741387	571778	1.12742e+06	1.93034e+06	813822	767901	818816	866626	1.0612e+06	639548	679702	768562	675782	596131	645542	1.02048e+06	576993	723138	437023	608111
n1677	214.157	3.58877	C12H22O3	3-Oxododecanoic acid	7	Lipids: Fatty Acyls	Fatty Acids and Conjugates	2022323	1	0.920951	0.792397	0.61488	0.622461	0.564569	0.314547	0.819507	0.640176	1.71956e+06	1.87111e+06	1.0366e+06	1.57029e+06	2.02232e+06	1.53378e+06	1.53425e+06	1.63488e+06	1.00384e+06	1.86336e+06	1.21301e+06	1.68567e+06	1.18519e+06	1.28253e+06	1.147e+06	1.28417e+06	1.11141e+06	919718	568626	1.17032e+06	1.39523e+06	1.55104e+06	854097	343151	973034	986594	1.00966e+06	990327	1.10142e+06	552685	338318	387624
n1695	126.104	3.62736	C8H14O	FA (8:1) octenal	8	Lipids: Fatty Acyls	Fatty aldehydes	2109349	1	0.877702	0.971775	1.29758	1.05991	1.1486	0.72569	1.20931	0.34605	1.12577e+06	1.31044e+06	1.13628e+06	981528	1.09047e+06	946206	521330	1.05904e+06	1.0521e+06	1.3755e+06	956148	1.17797e+06	814138	1.45843e+06	1.07848e+06	1.20954e+06	1.87272e+06	1.67939e+06	1.41395e+06	1.14859e+06	1.40859e+06	1.29993e+06	1.19909e+06	772989	1.30206e+06	1.23447e+06	1.38683e+06	1.71372e+06	1.39572e+06	752546	555337	618965
n1696	100.089	3.65819	C6H12O	[FA (6:0)] hexanal	5	Lipids: Fatty Acyls	superpathway of lipoxygenase __ 13-LOX and 13-HPL pathway	445025	1	0.767353	0.828926	0.777371	1.00215	1.00449	0.539221	1.15838	0.231551	319923	329636	204410	207759	332189	203124	85628	242771	208063	330040	254053	247664	143657	274492	235587	199944	256746	243456	145376	238068	296187	318260	371870	120979	289621	266763	339439	378680	336507	78791.1	130978	105068
n17	270.22	3.43607	C16H30O3	FA oxo(16:0)	6	Lipids: Fatty Acyls	Fatty Acids and Conjugates	38588921	1	1.29108	0.650395	11.1489	0.394238	0.467314	0.271057	4.60313	3.88903	2.21134e+06	2.75489e+06	3.23042e+06	2.95471e+06	3.45586e+06	2.2697e+06	3.36171e+06	3.67126e+06	5.16161e+06	4.3948e+06	1.62526e+06	2.06316e+06	1.64145e+06	2.10483e+06	2.06574e+06	2.84892e+07	3.5747e+07	3.85889e+07	3.10039e+07	2.90252e+07	1.32511e+06	1.48804e+06	1.17451e+06	742993	1.02806e+06	1.16199e+06	1.43224e+06	1.7282e+06	1.36775e+06	1.13598e+06	876405	652188
n1729	158.131	3.71708	C9H18O2	FA methyl(8:0)	8	Lipids: Fatty Acyls	Fatty Acids and Conjugates	1961698	1	1.00379	0.974545	1.02703	1.44655	1.54235	1.24948	1.01961	2.57523	608119	597822	612067	638685	561821	671471	596695	689306	463733	608753	564157	509453	533577	663485	671006	572610	680797	739047	576901	530746	1.18677e+06	1.10879e+06	794233	711379	565245	855084	1.12507e+06	849010	1.0053e+06	821149	692052	794901
n181	296.271	3.33587	C19H36O2	FA (19:1)	6	Lipids: Fatty Acyls	Fatty Acids and Conjugates	72263024	1	0.775766	0.641033	0.217969	0.844302	0.833607	0.721591	0.894636	0.820659	5.19367e+07	5.75904e+07	5.6681e+07	4.91812e+07	6.02493e+07	4.04368e+07	4.93579e+07	3.53079e+07	4.12721e+07	4.74564e+07	4.21974e+07	3.42968e+07	3.52113e+07	3.14488e+07	3.35393e+07	1.16148e+07	1.18367e+07	1.38209e+07	1.13739e+07	1.14343e+07	5.44668e+07	5.26891e+07	3.50735e+07	3.89781e+07	5.15147e+07	4.18735e+07	3.55825e+07	5.81883e+07	4.79809e+07	4.61491e+07	3.965e+07	4.0471e+07
n1842	186.162	3.56126	C11H22O2	[FA (11:0)] undecanoic acid	7	Lipids: Fatty Acyls	Fatty Acids and Conjugates	1665136	1	0.75641	0.432976	0.861097	1.33416	0.730615	1.01779	1.66081	1.21053	567446	557348	1.12074e+06	1.00061e+06	414988	336861	457290	925583	641915	407671	350296	269183	317681	406574	241448	602464	754068	1.00985e+06	424460	361751	778125	875731	1.2404e+06	1.30447e+06	685813	411203	488319	948682	363384	463291	685384	695293
n1870	284.271	6.73074	C18H36O2	FA dimethyl(16:0)	8	Lipids: Fatty Acyls	Fatty Acids and Conjugates	1696397	1	0.918206	1.02649	1.45244	1.23722	1.08563	1.17756	1.44553	1.09531	841511	916893	910580	1.05447e+06	906108	710695	845544	864760	989729	840162	1.05312e+06	912681	985205	834594	966624	1.44687e+06	1.37211e+06	1.37495e+06	1.21927e+06	1.31097e+06	1.0135e+06	971042	1.29607e+06	1.23736e+06	1.20979e+06	883250	991684	946664	1.00071e+06	1.20367e+06	1.22818e+06	1.09896e+06
n2	254.225	3.414	C16H30O2	FA(16:1)	6	Lipids: Fatty Acyls	Fatty acid biosynthesis	1423137524	1	1.12033	0.296074	15.8975	0.45982	0.38062	0.225479	1.63228	3.64902	4.48835e+07	4.94146e+07	1.58577e+08	1.10569e+08	5.0179e+07	3.55778e+07	4.99562e+07	1.28994e+08	1.79332e+08	6.95329e+07	2.59252e+07	2.1227e+07	2.37914e+07	2.65893e+07	2.49303e+07	1.16148e+09	1.23102e+09	1.42314e+09	1.38064e+09	1.3793e+09	4.64744e+07	3.27985e+07	3.86619e+07	4.33217e+07	2.89359e+07	1.9867e+07	2.63801e+07	6.48287e+07	2.3672e+07	2.26854e+07	1.59474e+07	1.78675e+07
n2055	188.141	3.70983	C10H20O3	FA hydroxy(10:0)	8	Lipids: Fatty Acyls	Fatty Acids and Conjugates	774181	1	0.820622	0.820397	0.124405	0.826836	0.782222	0.6074	0.719937	1.0852	675627	681954	528272	628897	511614	475590	572826	501209	350119	583757	543009	513066	440992	457710	528043	0	150423	143462	0	82608.5	684022	582182	493487	429497	313119	490521	586574	448783	468907	372504	349323	248699
n2617	116.047	5.84905	C5H8O3	3-Oxopentanoic acid	7	Lipids: Fatty Acyls	Fatty Acids and Conjugates	338066	1	0.862123	0.872052	0.557563	0.424467	0.229063	0.455719	0.255396	0.514883	148098	175595	199500	118639	160239	133343	80987.5	119889	217908	139356	107032	178322	91753.3	195370	126971	58059.6	107985	89348.7	84983.5	106828	32033.4	36494.1	152798	80136.6	38990.3	34207.9	34111.5	52401.2	27267.9	35736.1	60071.4	74305.4
n2618	172.11	4.26146	C9H16O3	FA oxo(9:0) oxo-nonanoic acid	8	Lipids: Fatty Acyls	Fatty Acids and Conjugates	349387	1	0.999684	1.08977	1.27544	1.00987	1.07524	0.842068	1.07104	1.80193	123635	170781	115025	109287	163168	127015	109836	127901	68756.6	248172	128023	109796	136764	146979	221547	214315	149145	235866	155235	115159	161046	110924	162403	95392	158858	124134	198996	175788	97223.4	137061	112547	136689
n2636	160.11	4.20883	C8H16O3	FA hydroxy(8:0) hydroxy-octanoic acid	8	Lipids: Fatty Acyls	Fatty Acids and Conjugates	314660	1	0.943214	0.935027	0.270304	0.90785	0.982962	0.677711	0.897643	0.925723	266543	214085	157707	314660	219050	238957	208296	211055	232171	215012	205217	228190	218170	185145	259173	66768.2	40616.6	0	127275	82148.6	243991	272909	187213	163319	196610	249969	243581	238220	186205	234102	174658	136246
n2726	130.099	4.13471	C7H14O2	FA methyl(6:0)	8	Lipids: Fatty Acyls	Fatty Acids and Conjugates	293990	1	0.982511	1.17333	0.590855	1.28063	1.01052	1.31334	1.005	1.32226	186246	170787	160505	169357	216525	187888	207084	156162	176528	159958	201238	219452	222298	195987	221034	123548	97685.6	124012	88260.4	100285	222124	222603	258081	241233	212907	188213	211946	176524	177255	158984	252780	249863
n3	282.256	3.36286	C18H34O2	FA (18:1)	6	Lipids: Fatty Acyls	Fatty Acids and Conjugates	624979972	1	1.09173	0.485343	8.5173	0.456432	0.438602	0.286117	2.01058	2.40744	4.44828e+07	4.95943e+07	1.04905e+08	7.62486e+07	5.95607e+07	4.9496e+07	5.43685e+07	8.93035e+07	1.0554e+08	6.67935e+07	3.47508e+07	2.99402e+07	3.14047e+07	3.00734e+07	3.63193e+07	5.32529e+08	6.2498e+08	6.04833e+08	5.09869e+08	5.79305e+08	4.11461e+07	3.40681e+07	2.52344e+07	2.85763e+07	2.37845e+07	2.12934e+07	2.53576e+07	4.8509e+07	2.39904e+07	2.76895e+07	1.69304e+07	1.99126e+07
n3018	171.09	4.76566	C8H13NO3	N-Butyryl-L-homoserine lactone	7	Lipids: Fatty Acyls	Fatty amides	171286	1	0.889265	1.01911	1.73892	1.76418	1.12301	1.25898	1.31262	1.18312	62547.9	60160.1	52011.7	73010	66328.5	45169.1	57426.5	73838.5	52220	50627	78889.1	62506.9	62080.6	61722.2	54860.5	88078.3	116522	171286	82158.7	88076.5	133912	137608	115818	84644.9	82073.7	70469.6	71978.8	63094.3	83232.7	63914.6	99096.6	80883.9
n3051	158.094	6.89537	C8H14O3	FA oxo(8:0) oxo-octanoic acid	8	Lipids: Fatty Acyls	Fatty Acids and Conjugates	125582	1	0.865531	0.940015	1.22223	1.02997	0.915966	1.06052	1.25903	1.21106	57346	80978.7	65032	67455.4	73988.1	59366.9	54456.2	67833.8	70503.7	46274.5	63839.3	62208.2	65774.5	57360.5	74934.8	95621.3	87182	84906.7	62619.1	91096.7	70201.8	52811.4	82575.8	77431.7	72113.5	50978.3	56631.3	59622.6	66268.3	82325	90346.7	64684.8
n32	258.219	3.44914	C15H30O3	FA hydroxy(15:0)	6	Lipids: Fatty Acyls	Fatty Acids and Conjugates	9920206	1	0.655355	0.263953	6.48268	0.510512	0.297691	0.271703	3.27599	2.15123	425206	616283	2.44551e+06	2.30254e+06	657846	162456	279888	1.55497e+06	1.55971e+06	668289	397926	333728	344670	245151	380328	7.81991e+06	8.02633e+06	9.92021e+06	8.71951e+06	7.31037e+06	624426	481002	985673	747349	453011	362766	398967	700312	275946	181332	256721	150265
n33	214.193	3.48315	C13H26O2	FA methyl(12:0) dodecanoic acid	6	Lipids: Fatty Acyls	Fatty Acids and Conjugates	8656938	1	0.780527	0.412166	4.49772	1.34401	0.68862	0.728282	1.92593	1.78105	798218	832618	2.85776e+06	2.22684e+06	843754	577714	750125	1.76344e+06	1.93014e+06	878730	504225	705940	472409	671500	761566	6.76846e+06	7.22191e+06	7.01038e+06	6.36217e+06	6.63619e+06	1.83547e+06	1.44504e+06	3.16174e+06	2.60224e+06	1.11516e+06	780922	939464	1.71305e+06	1.05193e+06	720033	1.05425e+06	830349
n37	278.224	3.39463	C18H30O2	FA (18:3)	6	Lipids: Fatty Acyls	Fatty Acids and Conjugates	6928241	1	1.05431	0.711994	4.75141	0.612692	0.565505	0.448147	0.907423	1.62084	1.11704e+06	1.06697e+06	1.11495e+06	1.69587e+06	1.40328e+06	1.27653e+06	931443	1.65501e+06	1.40212e+06	1.4805e+06	1.11801e+06	576135	937101	812015	1.11216e+06	5.73261e+06	5.15406e+06	6.92824e+06	6.09189e+06	6.49325e+06	1.11335e+06	524836	807361	838184	636346	471474	1.11354e+06	777270	529641	726236	490588	721140
n41	224.177	3.47134	C14H24O2	FA (14:1)nonanoic acid	6	Lipids: Fatty Acyls	Fatty Acids and Conjugates	4291118	1	1.35548	0.744858	4.15961	0.545001	0.538239	0.41521	1.75007	1.85997	699242	580364	589102	688161	837463	616340	823618	989552	1.19535e+06	976100	560669	495984	482621	455340	533681	2.39896e+06	2.93078e+06	4.29112e+06	1.95216e+06	2.54606e+06	450296	381422	340934	302854	374410	393181	376183	388384	351242	317970	352846	352723
n44	296.235	3.44168	C18H32O3	FA hydroxy (18:2)	6	Lipids: Fatty Acyls	Fatty Acids and Conjugates	3644080	1	2.55787	2.03876	13.4588	0.599986	0.290925	0.67068	4.89745	5.34775	0	278989	0	950128	0	487504	0	1.05751e+06	1.23402e+06	364886	499125	622270	151729	682828	549924	3.1892e+06	3.43828e+06	3.3078e+06	3.15014e+06	3.45697e+06	0	0	737452	0	0	0	357581	0	0	0	0	0
n449	244.204	3.47239	C14H28O3	2S-Hydroxytetradecanoic acid	7	Lipids: Fatty Acyls	Fatty Acids and Conjugates	47002385	1	1.08712	0.556001	2.82458	0.675477	0.776163	0.434602	3.7345	2.04903	5.82563e+06	6.42761e+06	1.26048e+07	1.01724e+07	7.07105e+06	4.39755e+06	7.06771e+06	1.26513e+07	1.28707e+07	8.78225e+06	5.09835e+06	4.43848e+06	3.95252e+06	4.70707e+06	5.21205e+06	2.11478e+07	2.79347e+07	2.68207e+07	2.04674e+07	2.25485e+07	5.48608e+06	5.04881e+06	6.66127e+06	6.59912e+06	4.64329e+06	4.67886e+06	6.27795e+06	1.01447e+07	5.55342e+06	6.02262e+06	3.68612e+06	3.19082e+06
n45	300.266	3.43675	C18H36O3	FA hydroxy(18:0)	6	Lipids: Fatty Acyls	Fatty Acids and Conjugates	3154318	1	1.41086	1.01919	3.25441	0.4018	0.177183	0.287206	1.81266	1.41481	412972	572631	728416	1.29015e+06	718685	732440	856448	960269	1.24513e+06	1.45811e+06	808066	645317	717330	873279	750316	1.50317e+06	2.83558e+06	3.15432e+06	2.03326e+06	2.58935e+06	269747	215228	293293	299761	417813	116074	113169	71269.7	191927	167186	302232	196259
n450	200.178	3.51699	C12H24O2	Dodecanoic acid	8	Lipids: Fatty Acyls	Fatty acid biosynthesis	33853082	1	1.0168	0.405507	2.20019	1.09815	0.855943	0.600603	1.85436	1.50466	7.75134e+06	8.19042e+06	2.2526e+07	1.48605e+07	9.81203e+06	7.88147e+06	7.62804e+06	2.16644e+07	1.77616e+07	9.26568e+06	4.52681e+06	3.08335e+06	4.48581e+06	4.63707e+06	8.87083e+06	2.4435e+07	3.38531e+07	3.35258e+07	2.17996e+07	2.53071e+07	1.25313e+07	9.80796e+06	2.0257e+07	1.82888e+07	8.4526e+06	7.30802e+06	9.6827e+06	1.98088e+07	7.54479e+06	9.70024e+06	7.12703e+06	6.23491e+06
n451	298.251	3.40643	C18H34O3	FA oxo(18:0)	6	Lipids: Fatty Acyls	Fatty Acids and Conjugates	15700034	1	1.07423	0.666206	5.90103	0.41275	0.427588	0.293668	5.10066	2.45952	1.43502e+06	1.40988e+06	2.46042e+06	2.17107e+06	2.14196e+06	1.07497e+06	1.44588e+06	2.24991e+06	3.32844e+06	2.23314e+06	1.76496e+06	1.02039e+06	1.18053e+06	1.05526e+06	1.38667e+06	9.96277e+06	1.18067e+07	1.11497e+07	1.12455e+07	1.25936e+07	740084	787269	880876	932221	629524	670886	697098	1.28444e+06	744242	716027	592094	716291
n46	268.24	3.39991	C17H32O2	FA methyl(16:1)	8	Lipids: Fatty Acyls	Fatty Acids and Conjugates	404553988	1	0.899075	0.43286	0.848834	1.30686	1.04293	0.629729	1.03428	0.953423	1.63504e+08	1.57228e+08	2.78933e+08	2.26446e+08	1.50623e+08	1.24358e+08	1.49569e+08	1.92664e+08	2.61704e+08	1.49862e+08	9.1014e+07	8.18489e+07	7.9273e+07	8.98536e+07	8.07992e+07	1.64361e+08	1.66898e+08	1.6284e+08	1.61075e+08	1.73912e+08	4.04554e+08	3.05766e+08	1.86364e+08	2.26324e+08	1.53448e+08	1.33466e+08	1.77912e+08	3.70289e+08	1.62413e+08	1.74588e+08	1.03112e+08	1.20552e+08
n5	228.209	3.45279	C14H28O2	Tetradecanoic acid	8	Lipids: Fatty Acyls	Fatty acid biosynthesis	296943118	1	1.15819	0.345601	5.0889	1.56729	1.17341	0.798391	1.3002	1.83579	3.34222e+07	3.20745e+07	9.92121e+07	8.26174e+07	2.84032e+07	2.44598e+07	3.80654e+07	9.01303e+07	1.22701e+08	4.39918e+07	1.98576e+07	1.70557e+07	1.71298e+07	2.03546e+07	2.08948e+07	2.5202e+08	2.78163e+08	2.96943e+08	2.82184e+08	2.93851e+08	8.05161e+07	5.77676e+07	1.16912e+08	1.21164e+08	5.57894e+07	4.43187e+07	5.35782e+07	1.28307e+08	5.06347e+07	4.67051e+07	4.19438e+07	4.21931e+07
n7	242.225	3.42706	C15H30O2	FA methyl(14:0)	6	Lipids: Fatty Acyls	Fatty Acids and Conjugates	143682154	1	0.685899	0.365935	3.71251	1.16924	0.488128	0.617568	0.772562	1.20994	2.19609e+07	2.00354e+07	5.98526e+07	5.89998e+07	1.60091e+07	9.14152e+06	1.41343e+07	3.48118e+07	4.83938e+07	1.48251e+07	1.27787e+07	1.06598e+07	1.17054e+07	1.54952e+07	1.40793e+07	1.2601e+08	1.18131e+08	1.43682e+08	1.34431e+08	1.34332e+08	3.50285e+07	2.65562e+07	5.85716e+07	6.24106e+07	2.42229e+07	1.16146e+07	1.4008e+07	3.5003e+07	1.36937e+07	1.20099e+07	1.97704e+07	2.07737e+07
n853	240.209	3.44249	C15H28O2	[FA dimethyl(13:0)] 2,5-dimethyl-2E-tridecenoic acid	7	Lipids: Fatty Acyls	Fatty Acids and Conjugates	10248521	1	0.972457	0.813077	2.00826	1.2942	1.5074	0.791196	0.932872	1.47409	5.15939e+06	5.28132e+06	3.66997e+06	3.18053e+06	4.26676e+06	4.21713e+06	5.32074e+06	2.32494e+06	3.7024e+06	5.39899e+06	3.89834e+06	3.27862e+06	3.04723e+06	3.82496e+06	3.47913e+06	8.72879e+06	9.07417e+06	9.47537e+06	7.20082e+06	8.81497e+06	9.57131e+06	7.9267e+06	3.06436e+06	3.62258e+06	3.71528e+06	7.38971e+06	8.09999e+06	3.55194e+06	7.04487e+06	6.41005e+06	3.69516e+06	3.21382e+06
p1105	98.0368	13.6261	C5H6O2	[FA (5:2)] 2,4-pentadienoic acid	5	Lipids: Fatty Acyls	Fatty Acids and Conjugates	225878	1	0.361025	0.90386	0.154074	0.338192	0.26204	0.380983	1.05189	0.616931	68654	68269.8	119154	71946	70759	23767.8	16687	33444.1	18592.2	51479.1	86624.1	69723.1	59034.7	81593.1	63468.5	13728	11448.7	13053.7	10627.9	12583.7	26875.6	17254.1	22609.9	31909.2	36216.2	16821	23696.3	22000.5	17765.9	24213.1	24234.3	18755.2
p1204	560.48	3.13831	C36H64O4	Mayolene-18	5	Lipids: Fatty Acyls	Fatty esters	3241812	1	1.08138	1.03268	1.46603	1.06567	1.10815	1.04491	1.5463	1.05051	2.23685e+06	1.79708e+06	1.54523e+06	1.31267e+06	1.8591e+06	2.17017e+06	1.82975e+06	1.61522e+06	1.663e+06	2.18494e+06	1.68497e+06	1.43516e+06	2.03498e+06	1.59553e+06	2.28624e+06	2.70239e+06	2.66683e+06	2.3961e+06	2.56797e+06	2.49581e+06	2.05151e+06	1.46652e+06	1.57659e+06	1.59051e+06	2.64049e+06	2.21142e+06	1.99285e+06	1.42094e+06	2.35884e+06	1.71327e+06	1.70505e+06	2.11833e+06
p1241	284.235	4.23615	C17H32O3	FA oxo(17:0)	6	Lipids: Fatty Acyls	Fatty Acids and Conjugates	7344317	1	1.02693	0.507794	1.81688	1.74373	1.11032	0.969127	0.4599	0.532358	1.1118e+06	1.11172e+06	4.00172e+06	4.48668e+06	666667	1.131e+06	1.11477e+06	4.42586e+06	4.2172e+06	796180	1.13361e+06	987565	1.22148e+06	1.09783e+06	1.33749e+06	3.4175e+06	4.19372e+06	4.76097e+06	3.6914e+06	4.60994e+06	1.71143e+06	1.75738e+06	7.34432e+06	6.74909e+06	2.27893e+06	1.82463e+06	1.82541e+06	5.59967e+06	1.87052e+06	1.51366e+06	1.82715e+06	2.39468e+06
p1698	299.282	3.65181	C18H37NO2	[FA (16:2)] N-hexadecyl-ethanolamine	8	Lipids: Fatty Acyls	Fatty amides	18011753	1	1.00524	0.939034	22.6394	3.47769	4.6604	2.57016	12.4089	4.6058	533223	711108	523986	594995	584885	599128	443440	690520	756451	474111	552108	499482	749079	419672	548116	1.18316e+07	1.21004e+07	1.21566e+07	1.80118e+07	1.2645e+07	2.64813e+06	3.21828e+06	1.56992e+06	1.30687e+06	1.50972e+06	2.61226e+06	2.78384e+06	2.92864e+06	3.26344e+06	2.15159e+06	1.39936e+06	1.32652e+06
p1703	325.298	3.60392	C20H39NO2	[FA (18:0)] N-(9Z-octadecenoyl)-ethanolamine	5	Lipids: Fatty Acyls	Fatty amides	4084119	1	1.36347	0.967788	10.7495	1.36136	2.00484	1.37161	9.3698	3.28837	331423	301878	387275	285546	328015	522683	329802	436238	560918	378462	262570	326076	383345	282830	326676	3.09231e+06	3.46631e+06	3.05374e+06	4.08412e+06	3.86963e+06	415918	410303	445145	406052	547223	687403	600480	811306	707488	469508	463132	349855
p2378	150.141	3.65971	C11H18	4,8-Dimethyl-1,3E,7-nonatriene	5	Lipids: Fatty Acyls	Hydrocarbons	1370759	1	0.768602	1.1137	1.20204	1.22503	1.41912	1.35133	1.48174	0.612454	751818	813688	548143	607712	569800	637721	271133	664847	490690	465202	464444	666517	880977	665938	987477	834116	627067	858671	989901	646363	643199	928065	792490	960872	707133	1.05837e+06	839299	1.16362e+06	887523	721728	958992	702212
p2379	323.282	3.61507	C20H37NO2	N-(9Z,12Z-octadecadienoyl)-ethanolamine	7	Lipids: Fatty Acyls	Fatty amides	7199418	1	1.23783	1.11054	4.59828	1.27869	1.83826	1.49985	3.51154	2.4899	581314	755841	671528	768591	844369	865710	755593	974187	1.09923e+06	788258	647732	817501	870548	745299	940912	2.79565e+06	2.90709e+06	2.66464e+06	4.75392e+06	3.53204e+06	805063	969118	1.03946e+06	1.04102e+06	776291	1.07783e+06	1.26857e+06	1.81599e+06	1.28401e+06	1.21111e+06	988401	916352
p2503	256.204	4.46285	C15H28O3	FA oxo(15:0)	6	Lipids: Fatty Acyls	Fatty Acids and Conjugates	915771	1	1.01006	0.490631	2.58835	1.28004	0.554712	0.816767	0.415292	0.741941	187069	170227	620096	510484	101275	157901	174865	543146	571305	157923	148943	145574	163817	206307	115046	803417	795728	871173	727194	915771	193188	162423	790017	670524	218020	134871	112223	387314	120941	126173	207523	229617
p2731	294.219	3.50823	C18H30O3	FA hydroxy(18:1)	6	Lipids: Fatty Acyls	Fatty Acids and Conjugates	1202441	1	1.26471	0.823172	1.89823	0.657396	0.787111	0.628396	1.04124	0.980595	462564	509763	579173	585327	664881	725181	520300	628199	596526	1.07314e+06	531160	363170	387080	487236	537639	1.20244e+06	1.16416e+06	774796	1.15666e+06	1.02023e+06	310991	188116	535116	403916	403693	341342	525092	435987	497935	404898	339353	336572
p3012	284.236	6.89072	C17H32O3	[FA methoxy(16:1)] 2-methoxy-5Z-hexadecenoic acid	7	Lipids: Fatty Acyls	Fatty Acids and Conjugates	3384039	1	1.00028	0.413549	1.52008	1.65405	0.818118	0.848649	0.408995	0.593108	387907	562773	1.82373e+06	1.85385e+06	298839	323083	373862	2.10514e+06	1.79193e+06	334443	377742	227477	561868	382740	487768	1.93683e+06	1.26e+06	1.40463e+06	1.37765e+06	1.51047e+06	544009	422831	2.81315e+06	3.38404e+06	985646	453980	563967	1.7642e+06	489899	758899	918699	849664
p3013	298.251	6.85543	C18H30O3	FA oxo(18:2)	6	Lipids: Fatty Acyls	Fatty Acids and Conjugates	534335	1	0.811768	0.658571	1.47041	1.00793	0.425442	0.670944	0.577459	0.669227	126061	171118	347415	421013	92739.6	86951.9	78859.6	343786	353820	76891.5	119050	82726.4	232995	111709	216374	431298	242470	404794	339282	285403	103021	100801	319931	473111	170674	70623.4	73902.7	167166	77732.3	103386	181551	191164
p3469	168.115	3.90576	C10H16O2	FA (10:2) Decadienoic acid	8	Lipids: Fatty Acyls	Fatty Acids and Conjugates	1858873	1	0.811911	1.00416	1.18846	1.37845	1.18983	1.3765	1.47642	1.06871	930933	1.18064e+06	678431	946651	999726	772864	788820	719305	784441	780093	982322	880305	950410	1.03525e+06	907784	1.22661e+06	865153	1.27782e+06	1.14333e+06	1.11609e+06	1.06778e+06	1.17741e+06	1.34923e+06	1.38333e+06	1.55114e+06	1.08946e+06	1.21916e+06	1.19014e+06	986755	1.14996e+06	1.32195e+06	1.05743e+06
p3528	335.319	3.58818	C22H41NO	Pipericine	7	Lipids: Fatty Acyls	undefined	1785715	1	2.30217	1.33906	4.28147	1.64042	2.86331	2.50789	2.87677	3.71421	570745	322492	190268	294725	138938	519063	541344	622328	1.22127e+06	588763	327193	155503	577070	205834	765976	1.05832e+06	1.36247e+06	1.10986e+06	1.78571e+06	1.17935e+06	314236	191970	511504	988835	482248	447089	372746	1.40734e+06	987235	1.12971e+06	1.60508e+06	847202
p3720	229.204	4.0583	C13H27NO2	2S-Amino-tridecanoic acid	7	Lipids: Fatty Acyls	Amino fatty acids	1363985	1	2.53102	2.90242	5.41239	1.4082	0.86176	1.12787	0.946023	2.98161	375694	191781	168840	0	85733.8	430772	535765	493173	170643	450268	435136	673376	595690	354366	327365	1.36398e+06	534853	489056	1.08644e+06	974917	282420	100249	151681	273288	349972	78078.5	79449.1	0	326541	224340	247792	240211
p4075	171.089	6.97337	C8H13NO3	N-Butyryl-L-homoserine lactone	7	Lipids: Fatty Acyls	Fatty amides	903615	1	0.654392	0.860787	1.12444	1.67923	2.68893	2.15446	1.80039	1.58948	254854	184466	193126	303297	314774	105584	191371	192796	129485	199093	213875	238064	148692	304502	171296	210606	227333	345818	262721	359648	373553	461465	395748	355090	514049	632502	768847	582613	474974	903615	604130	557087
p4085	243.22	3.8061	C14H29NO2	[FA amino(14:0)] 2-amino-tetradecanoic acid	7	Lipids: Fatty Acyls	Amino Fatty Acids	817704	1	0.416283	1.57345	3.6257	6.11372	4.81665	4.68144	5.94597	4.25318	82384.5	89697.4	111126	130217	0	0	71304.1	0	0	100797	91533.3	0	342708	65656.3	150605	360736	260338	343881	334368	199632	490754	817704	403002	484237	331867	459315	390020	378754	281775	481459	340594	440524
p430	312.266	3.24287	C19H36O3	FA oxo(19:0)	6	Lipids: Fatty Acyls	Fatty Acids and Conjugates	21729257	1	1.01802	0.834264	14.1039	1.1139	0.808203	0.641661	4.71258	2.29175	913467	1.10691e+06	1.6412e+06	1.64393e+06	1.5654e+06	1.26654e+06	1.02561e+06	1.64621e+06	1.77479e+06	1.28157e+06	1.06085e+06	1.0839e+06	1.41253e+06	1.00484e+06	1.17004e+06	2.17293e+07	1.99034e+07	1.78019e+07	2.12639e+07	1.62085e+07	2.08869e+06	2.37252e+06	1.15539e+06	1.26483e+06	772087	896234	841392	1.54491e+06	1.38243e+06	888126	933847	672408
p446	190.172	3.63609	C14H22	3,5,7-Trimethyl-2E,4E,6E,8E-undecatetraene	5	Lipids: Fatty Acyls	Hydrocarbons	74355433	1	0.735149	0.836979	0.830992	0.975117	1.15842	0.53585	1.05774	0.14035	4.7732e+07	5.68049e+07	3.8217e+07	4.89919e+07	4.45175e+07	4.65464e+07	1.16874e+07	4.10113e+07	3.76891e+07	3.67545e+07	4.12754e+07	4.08581e+07	3.17538e+07	4.05089e+07	4.33512e+07	3.12856e+07	4.36518e+07	3.49588e+07	4.39036e+07	4.2533e+07	4.78657e+07	5.73356e+07	6.56319e+07	1.96918e+07	3.98593e+07	5.38996e+07	6.01813e+07	7.13151e+07	7.43554e+07	1.39407e+07	1.44515e+07	1.62933e+07
p449	208.183	3.66948	C14H24O	FA (14:2) tetradecadienal	6	Lipids: Fatty Acyls	Fatty aldehydes	22008552	1	0.774218	1.06404	0.836639	1.2119	1.36451	0.967744	1.38101	0.307467	1.2056e+07	1.4492e+07	8.78743e+06	1.21339e+07	9.86467e+06	1.37464e+07	4.1252e+06	9.39502e+06	8.46946e+06	8.65296e+06	1.13442e+07	1.16999e+07	1.27396e+07	9.85351e+06	1.53683e+07	7.71395e+06	8.55014e+06	1.03792e+07	1.26332e+07	8.69138e+06	1.23002e+07	1.54961e+07	1.69335e+07	1.25743e+07	1.21792e+07	1.76568e+07	1.55095e+07	1.76087e+07	1.86437e+07	8.81391e+06	9.09022e+06	8.76451e+06
p451	252.209	3.65218	C16H28O2	FA (16:2)	6	Lipids: Fatty Acyls	Fatty Acids and Conjugates	12149517	1	0.848247	1.02903	1.07172	1.21193	1.3952	1.07309	1.47241	0.370544	7.06836e+06	7.56876e+06	4.90843e+06	6.22141e+06	5.65854e+06	7.09602e+06	2.62183e+06	5.96412e+06	5.35592e+06	5.61871e+06	5.49257e+06	6.15385e+06	7.44344e+06	4.90417e+06	8.34364e+06	6.41671e+06	5.00878e+06	7.29031e+06	9.72286e+06	5.24082e+06	7.17242e+06	8.88299e+06	8.97478e+06	7.1393e+06	5.9161e+06	9.07714e+06	8.87458e+06	1.05701e+07	9.82129e+06	5.50171e+06	5.91646e+06	5.79606e+06
p478	548.48	3.13686	C35H64O4	Cohibin A	7	Lipids: Fatty Acyls	undefined	147754379	1	1.00048	0.958468	3.49452	0.871001	0.984686	0.83529	1.67129	1.35878	3.40357e+07	3.4083e+07	3.59787e+07	3.09279e+07	4.90704e+07	3.78461e+07	2.96514e+07	3.6273e+07	3.59952e+07	4.44185e+07	3.59524e+07	3.11691e+07	3.90743e+07	3.321e+07	3.70439e+07	1.4562e+08	9.31842e+07	1.35449e+08	1.2308e+08	1.45992e+08	3.50888e+07	2.97525e+07	2.88454e+07	2.66907e+07	3.997e+07	3.64494e+07	3.24389e+07	3.31263e+07	4.14548e+07	3.78071e+07	2.78626e+07	3.08011e+07
p484	576.511	3.13551	C37H68O4	Cohibin C	5	Lipids: Fatty Acyls	undefined	47781612	1	0.95929	0.970321	1.7611	0.589171	0.533917	0.57174	1.39569	0.951494	2.14876e+07	2.0575e+07	2.17199e+07	1.91589e+07	3.00156e+07	2.32297e+07	1.82526e+07	2.07507e+07	2.04961e+07	2.56292e+07	2.16412e+07	2.02919e+07	2.56692e+07	1.96158e+07	2.23863e+07	4.77816e+07	2.97421e+07	4.36017e+07	3.66489e+07	4.11536e+07	1.3349e+07	1.21903e+07	1.24958e+07	1.03577e+07	1.81581e+07	1.23907e+07	1.09222e+07	9.37152e+06	1.51343e+07	1.24908e+07	1.30642e+07	1.39498e+07
p493	574.496	3.13191	C37H66O4	Montecristin	5	Lipids: Fatty Acyls	undefined	14789546	1	1.016	0.904823	2.39731	0.648642	0.628953	0.730665	1.2274	1.02938	5.8889e+06	4.69755e+06	5.07594e+06	4.60955e+06	7.21957e+06	5.71528e+06	4.75213e+06	5.48666e+06	5.45928e+06	6.51797e+06	4.72239e+06	4.56483e+06	5.1932e+06	4.87824e+06	5.51629e+06	1.47895e+07	1.01191e+07	1.40609e+07	1.23369e+07	1.45992e+07	3.71593e+06	3.44436e+06	3.27915e+06	2.98968e+06	4.40302e+06	3.63695e+06	3.49615e+06	2.72578e+06	3.77051e+06	3.66146e+06	3.6096e+06	4.57037e+06
p607	279.256	6.86074	C18H33NO	Linoleamide	5	Lipids: Fatty Acyls	Fatty amides	894236	1	0.943375	0.950934	4.3878	1.00621	0.836209	0.908493	3.23385	1.74242	113536	158876	136939	147856	234459	111275	133302	172345	179745	150172	184762	121292	183844	128749	134176	892279	592545	669293	609718	709837	131464	167646	164799	192491	140187	137188	124513	129822	145955	124521	158473	139814
p70	324.266	4.10283	C20H36O3	FA hydroxy(20:2)	6	Lipids: Fatty Acyls	Eicosanoids	44494245	1	0.898357	0.510359	0.345012	1.25138	0.936982	0.669966	0.719712	0.290803	9.92365e+06	9.12457e+06	3.4072e+07	3.59457e+07	7.15432e+06	7.58201e+06	8.22449e+06	3.61913e+07	2.87115e+07	5.73089e+06	1.04716e+07	8.68176e+06	9.50713e+06	1.06746e+07	9.77178e+06	8.59103e+06	6.24243e+06	6.66334e+06	6.07957e+06	5.62075e+06	1.37304e+07	1.14671e+07	4.44942e+07	3.8316e+07	1.24007e+07	1.14614e+07	1.2779e+07	4.13804e+07	1.31603e+07	1.13756e+07	1.05981e+07	1.10186e+07
p97	312.266	4.09495	C19H36O3	[FA oxo(19:0)] 10-oxo-nonadecanoic acid	5	Lipids: Fatty Acyls	Fatty Acids and Conjugates	9423536	1	1.05726	0.672961	3.24799	1.0088	0.803634	0.558883	1.14209	1.2967	1.45914e+06	1.46364e+06	3.56867e+06	4.02497e+06	1.23943e+06	1.50771e+06	1.50055e+06	4.20803e+06	4.19245e+06	1.02028e+06	1.60331e+06	1.76244e+06	1.49636e+06	1.60684e+06	1.44228e+06	4.06597e+06	7.58128e+06	9.42354e+06	9.18412e+06	7.92801e+06	1.65877e+06	1.56906e+06	3.6335e+06	3.62719e+06	1.37081e+06	1.26572e+06	1.43719e+06	3.82327e+06	1.62774e+06	1.29348e+06	1.31599e+06	1.4444e+06
p1202	602.527	3.12838	C39H70O4	1-(14-methyl-pentadecanoyl)-2-(8-[3]-ladderane-octanyl)-sn-glycerol	5	Lipids: Glycerolipids	Diradylglycerols	6460671	1	0.899982	0.945361	0.777877	0.460676	0.539554	0.564776	0.871979	0.670513	4.50458e+06	4.96243e+06	5.26981e+06	4.8274e+06	6.46067e+06	4.65505e+06	4.53598e+06	4.88116e+06	4.16601e+06	5.18374e+06	4.75819e+06	4.63139e+06	5.6177e+06	4.26532e+06	5.33031e+06	4.66584e+06	3.38742e+06	4.5091e+06	3.61442e+06	4.06736e+06	2.28645e+06	2.03063e+06	2.45238e+06	2.14233e+06	3.07726e+06	3.10605e+06	2.49349e+06	2.23919e+06	3.38748e+06	2.81564e+06	2.72473e+06	3.50012e+06
p1706	328.261	3.60616	C19H36O4	MG(0:0/16:1(9Z)/0:0)	5	Lipids: Glycerolipids	Monoradylglycerols	2765193	1	1.09895	0	127.899	0.991241	0	0	14.2313	24.8822	0	0	0	94566.8	0	0	0	0	103924	0	0	0	0	0	0	1.97032e+06	2.72749e+06	2.76519e+06	2.4736e+06	2.15837e+06	0	0	0	93738.5	0	0	0	0	0	0	0	0
p3437	330.277	3.64444	C19H38O4	MG(0:0/16:0/0:0)	7	Lipids: Glycerolipids	Monoradylglycerols	1636758	1	1.34272	0.968919	3.71221	1.12214	0.905594	0.54473	0.824277	5.63833	219161	100623	305496	269823	115724	222432	142635	373342	432666	186186	77569.4	267565	301967	156368	175942	591180	796429	807697	800305	756800	111469	105083	182954	566705	168078	116076	143565	369483	106324	179951	135967	77264.6
n105	720.494	3.15063	C38H73O10P	PG(32:1)	8	Lipids: Glycerophospholipids	Glycerophosphoglycerols	152684005	1	1.18639	1.11809	2.05977	0.834877	0.708584	0.84837	1.62212	1.66038	4.84101e+07	5.69615e+07	3.90343e+07	3.44092e+07	4.53591e+07	4.92489e+07	5.68364e+07	5.05226e+07	3.45793e+07	7.477e+07	5.81018e+07	5.45969e+07	5.2817e+07	5.03363e+07	3.47948e+07	9.30283e+07	8.90123e+07	8.71672e+07	7.83575e+07	1.14182e+08	3.937e+07	3.39623e+07	2.89385e+07	3.32628e+07	5.16243e+07	3.87152e+07	2.60734e+07	2.52112e+07	4.64947e+07	2.23517e+07	4.16161e+07	2.58325e+07
n1059	572.296	3.67584	C25H49O12P	[PI(16:0)] 1-hexadecanoyl-sn-glycero-3-phospho-(1'-myo-inositol)	5	Lipids: Glycerophospholipids	Glycerophosphoinositols	4077026	1	2.18114	1.48728	6.91098	0.10289	0.423162	0.170543	0.653287	1.70991	145236	273772	274343	795843	651571	576546	728457	1.13619e+06	1.18288e+06	1.04524e+06	569037	721982	644283	633604	615006	2.36379e+06	4.07703e+06	2.9588e+06	2.51547e+06	2.87969e+06	0	0	0	145833	74429.6	144390	160320	244787	177564	178829	80797.1	55051.4
n107	748.525	3.14738	C40H77O10P	PG(34:1)	6	Lipids: Glycerophospholipids	Glycerophosphoglycerols	58021864	1	1.10251	1.10239	1.19883	0.525105	0.367204	0.563857	1.37161	1.19283	3.40634e+07	4.16879e+07	2.53723e+07	2.37945e+07	3.25346e+07	3.4919e+07	3.52236e+07	3.33234e+07	2.16228e+07	4.85038e+07	4.09103e+07	4.02293e+07	3.46403e+07	3.46578e+07	2.31367e+07	3.79126e+07	3.61021e+07	3.61258e+07	3.08828e+07	4.77357e+07	1.66755e+07	1.41774e+07	1.28487e+07	1.4974e+07	2.40037e+07	1.3856e+07	8.63319e+06	8.47082e+06	1.7409e+07	9.44826e+06	2.11904e+07	1.41003e+07
n110	746.51	3.14915	C40H75O10P	PG(34:2)	6	Lipids: Glycerophospholipids	Glycerophosphoglycerols	13371705	1	1.30408	1.07058	1.59852	0.650689	0.492354	0.785027	1.27368	1.2846	7.76049e+06	8.52241e+06	6.54036e+06	5.31982e+06	7.05373e+06	9.14152e+06	9.64723e+06	9.01303e+06	5.77041e+06	1.23274e+07	9.9288e+06	7.71537e+06	7.6428e+06	7.23809e+06	5.1561e+06	1.17244e+07	1.0923e+07	1.13039e+07	9.59791e+06	1.27135e+07	4.53507e+06	4.17619e+06	3.5233e+06	3.68842e+06	6.97919e+06	3.84057e+06	2.91373e+06	2.38614e+06	5.27398e+06	2.91487e+06	6.22615e+06	4.1114e+06
n111	718.478	3.15167	C38H71O10P	PG(32:2)	6	Lipids: Glycerophospholipids	Glycerophosphoglycerols	5141544	1	1.7514	1.18503	4.47197	1.03628	0.794372	1.23195	1.64763	2.23583	943486	1.11977e+06	1.00094e+06	1.04076e+06	1.2223e+06	1.40355e+06	2.0356e+06	1.70859e+06	1.58768e+06	2.59471e+06	1.49698e+06	1.34157e+06	1.40366e+06	1.19007e+06	880684	4.41011e+06	5.10038e+06	4.70073e+06	4.52883e+06	5.08325e+06	828538	717884	1.23056e+06	1.29603e+06	1.44753e+06	938306	648393	707894	1.27347e+06	663755	1.4814e+06	1.20963e+06
n1356	576.379	3.10809	C30H57O8P	PA(27:1)	6	Lipids: Glycerophospholipids	Glycerophosphates	3661812	1	0.95523	0.499483	2.6047	1.40659	0.971196	0.811035	1.88218	0.874347	782237	491510	1.92047e+06	1.93672e+06	838719	705025	620146	1.75642e+06	2.00372e+06	617090	396725	713130	666839	483282	721768	2.63347e+06	3.24263e+06	3.49017e+06	2.52106e+06	3.66181e+06	1.42676e+06	1.22324e+06	1.90058e+06	2.0635e+06	1.78279e+06	755676	1.0006e+06	1.50898e+06	1.5082e+06	1.02425e+06	972786	876859
n1407	788.556	3.14662	C43H81O10P	PG(37:2)	8	Lipids: Glycerophospholipids	Glycerophosphoglycerols	3662840	1	0.97685	1.11613	0	0.192184	0.204288	0.286911	0.783163	0.749081	2.68334e+06	3.23754e+06	2.46069e+06	2.47789e+06	2.52049e+06	3.22406e+06	2.56318e+06	2.32939e+06	1.29495e+06	3.65863e+06	3.41045e+06	3.33271e+06	3.11955e+06	2.6729e+06	2.3981e+06	0	0	0	0	0	473566	652248	0	528384	917220	674579	405898	311641	931388	409853	811840	530266
n1408	729.53	3.34206	C40H76NO8P	PC(32:2)	8	Lipids: Glycerophospholipids	Glycerophosphocholines	5113209	1	0.993493	0.753068	0.368896	0.547778	0.573598	0.408319	1.34068	0.805388	2.8029e+06	2.22607e+06	2.32335e+06	1.37932e+06	3.86319e+06	2.79067e+06	3.11988e+06	1.345e+06	2.21248e+06	3.04485e+06	2.2594e+06	2.00201e+06	2.36339e+06	1.33867e+06	1.52129e+06	1.4086e+06	679089	1.23417e+06	443680	880641	2.36724e+06	1.65637e+06	688211	504446	1.6829e+06	1.34995e+06	1.13783e+06	1.65962e+06	1.64774e+06	1.42922e+06	1.18835e+06	1.19377e+06
n1515	743.547	3.33202	C41H78NO8P	PE(36:2)	8	Lipids: Glycerophospholipids	Glycerophosphoethanolamines	3070616	1	0.698694	1.00539	0.714211	0.973188	0.756093	0.907873	0.888417	0.706119	2.45748e+06	1.74483e+06	1.82403e+06	1.53078e+06	2.90955e+06	1.55764e+06	1.50996e+06	890216	1.52837e+06	1.82681e+06	2.69821e+06	2.03571e+06	2.51256e+06	1.73956e+06	1.53701e+06	1.58944e+06	1.12194e+06	2.1634e+06	807132	1.7935e+06	2.31284e+06	2.07274e+06	1.15647e+06	1.57339e+06	3.07062e+06	1.50854e+06	1.1072e+06	1.52483e+06	1.74917e+06	2.02404e+06	2.20567e+06	2.16544e+06
n1675	717.531	6.01458	C39H76NO8P	PC(31:1)	8	Lipids: Glycerophospholipids	Glycerophosphocholines	2669756	1	1.00755	0.847333	2.30994	0.538239	0.524491	0.546342	1.14444	1.48658	1.21291e+06	1.20754e+06	975543	826613	1.17919e+06	929570	1.04004e+06	941476	1.19923e+06	1.33224e+06	1.07152e+06	922705	994355	807310	781226	2.43724e+06	2.50436e+06	2.66976e+06	2.5033e+06	2.36318e+06	599551	626329	516280	464424	700870	586862	523014	550583	575191	597541	617909	606297
n19	482.265	3.42496	C22H43O9P	LysoPG(16:1(9Z)/0:0)	5	Lipids: Glycerophospholipids	Glycerophosphoglycerols	26553740	1	1.29633	0.68367	8.03944	0.766654	0.714598	0.584859	1.38292	2.15669	1.54297e+06	1.93949e+06	4.65726e+06	3.78012e+06	1.63749e+06	1.51658e+06	2.34404e+06	4.80894e+06	6.11585e+06	2.78929e+06	1.92567e+06	1.61479e+06	1.65313e+06	2.07184e+06	2.0033e+06	1.90659e+07	2.37919e+07	2.40839e+07	1.9983e+07	2.20688e+07	1.33665e+06	927645	3.00374e+06	2.97008e+06	2.15566e+06	1.67134e+06	1.77237e+06	3.02972e+06	1.67566e+06	1.53895e+06	1.24534e+06	1.54908e+06
n24	510.296	3.37875	C24H47O9P	[PG (18:1)] 1-(9E-octadecenoyl)-sn-glycero-3-phospho-(1'-sn-glycerol)	5	Lipids: Glycerophospholipids	Glycerophosphoglycerols	17281643	1	1.07613	0.666944	5.25199	0.32296	0.361436	0.326033	1.09746	1.53618	1.32656e+06	1.29656e+06	3.14533e+06	3.56383e+06	1.61458e+06	1.47426e+06	1.91548e+06	2.97531e+06	3.61913e+06	1.79607e+06	1.7155e+06	1.35144e+06	1.45594e+06	1.56206e+06	1.216e+06	9.88412e+06	1.72816e+07	1.28476e+07	8.33526e+06	9.14422e+06	296998	217315	1.08582e+06	1.0989e+06	836365	470891	638089	1.2324e+06	743974	871237	526043	664665
n27	484.28	3.41875	C22H45O9P	[PG (16:0)] 1-hexadecanoyl-sn-glycero-3-phospho-(1'-sn-glycerol)	5	Lipids: Glycerophospholipids	Glycerophosphoglycerols	13730621	1	1.30541	0.827019	5.06276	0.632627	0.718398	0.568861	1.21894	1.77341	1.84854e+06	1.64968e+06	2.87721e+06	2.57507e+06	1.67037e+06	1.82435e+06	2.60284e+06	3.31385e+06	3.6897e+06	2.43384e+06	2.04583e+06	1.63281e+06	1.64435e+06	1.83776e+06	1.62291e+06	8.87128e+06	1.37306e+07	1.16873e+07	1.01936e+07	9.28811e+06	889266	471514	1.87443e+06	2.14719e+06	1.33665e+06	1.24601e+06	1.37385e+06	2.10927e+06	1.49625e+06	1.40464e+06	1.16972e+06	1.09675e+06
n343	562.363	3.11092	C29H55O8P	PA(26:1)	6	Lipids: Glycerophospholipids	Glycerophosphates	9632059	1	1.24739	0.502982	5.77346	2.80945	2.08008	1.56301	3.04782	1.82342	879262	665906	2.13468e+06	2.06669e+06	726048	1.4957e+06	730586	2.654e+06	2.46489e+06	728673	665994	621261	582996	500981	884362	6.09401e+06	7.57141e+06	8.0583e+06	6.01342e+06	9.63206e+06	3.15315e+06	2.66379e+06	4.56714e+06	4.16625e+06	3.63406e+06	2.03455e+06	2.22369e+06	3.73737e+06	2.79857e+06	2.66928e+06	1.79668e+06	2.17352e+06
n346	646.457	3.17846	C35H67O8P	PA(32:1)	6	Lipids: Glycerophospholipids	Glycerophosphates	8039153	1	0.713321	1.10535	13.6486	0.905919	1.06281	0.601825	4.47189	2.69737	306462	539063	603650	647509	509380	0	347847	389901	642357	478855	559601	681297	796959	496472	346274	7.57383e+06	6.4384e+06	7.43697e+06	6.08077e+06	8.03915e+06	677936	412678	490716	336187	443365	482644	516950	667457	561023	541665	488459	0
n394	774.541	3.14849	C42H79O10P	PG(36:2)	6	Lipids: Glycerophospholipids	Glycerophosphoglycerols	11682813	1	1.01747	1.07257	0.514926	0.432389	0.321866	0.548701	0.867837	0.905463	8.17521e+06	1.08712e+07	7.71677e+06	6.40537e+06	9.12346e+06	9.22388e+06	9.7968e+06	7.55298e+06	4.77427e+06	1.16828e+07	1.16755e+07	1.0011e+07	9.08919e+06	8.56231e+06	6.02297e+06	4.56323e+06	4.27621e+06	4.51225e+06	3.35306e+06	5.07252e+06	3.29818e+06	3.26226e+06	2.92098e+06	3.12101e+06	5.6842e+06	3.28194e+06	2.20602e+06	1.60616e+06	4.46578e+06	2.05246e+06	5.64465e+06	4.41693e+06
n534	694.479	3.15199	C36H71O10P	PG(30:0)	8	Lipids: Glycerophospholipids	Glycerophosphoglycerols	34663384	1	1.32417	1.18432	0.987212	1.58443	1.3179	2.02323	1.08141	1.56174	1.67512e+07	1.57228e+07	1.27675e+07	1.1853e+07	1.20499e+07	1.96831e+07	2.11641e+07	1.71165e+07	1.1841e+07	2.17542e+07	1.81109e+07	1.75192e+07	1.65588e+07	1.71455e+07	1.25548e+07	1.39159e+07	1.43225e+07	1.29987e+07	1.1551e+07	1.54721e+07	1.59848e+07	1.34368e+07	2.29193e+07	2.66331e+07	3.058e+07	2.23122e+07	1.51328e+07	1.50817e+07	2.54766e+07	1.31219e+07	3.32055e+07	2.05584e+07
n536	706.478	3.15279	C37H71O10P	PG(31:1)	6	Lipids: Glycerophospholipids	Glycerophosphoglycerols	17984770	1	1.02014	1.15342	0.664953	1.77697	1.50464	2.29856	1.43218	1.78206	8.57596e+06	7.36258e+06	5.23441e+06	4.90106e+06	5.9309e+06	7.65336e+06	8.67503e+06	5.07132e+06	3.33371e+06	7.91618e+06	9.1406e+06	7.39248e+06	7.48805e+06	7.41403e+06	5.48e+06	4.86572e+06	4.26122e+06	4.13343e+06	3.21698e+06	4.80441e+06	1.07552e+07	9.48081e+06	9.75587e+06	1.06582e+07	1.62217e+07	1.25315e+07	8.28112e+06	6.79749e+06	1.30567e+07	7.489e+06	1.58382e+07	1.14094e+07
n538	666.447	3.15806	C34H67O10P	[PG (28:0)]	6	Lipids: Glycerophospholipids	Glycerophosphoglycerols	7522621	1	1.21599	1.15162	1.06924	2.18084	1.6938	3.04531	1.24295	1.83188	2.26114e+06	1.98612e+06	1.81482e+06	1.57216e+06	1.73797e+06	2.49265e+06	2.61639e+06	1.96639e+06	1.60227e+06	2.7188e+06	2.56888e+06	2.1236e+06	1.94773e+06	2.48652e+06	1.66651e+06	2.04709e+06	1.98092e+06	2.31599e+06	1.80039e+06	1.87675e+06	2.34417e+06	2.55609e+06	4.42801e+06	5.61539e+06	5.49564e+06	4.03678e+06	2.77263e+06	2.67019e+06	4.0861e+06	2.30897e+06	6.84115e+06	4.43718e+06
n623	411.239	4.33602	C18H38NO7P	LysoPC(10:0)	6	Lipids: Glycerophospholipids	Glycerophosphocholines	994257	1	0.904136	0.548453	4.15418	1.92857	0.411249	1.02886	0.611773	1.29023	136381	118045	281559	387969	67383.1	83880.1	104963	345815	306533	55113.2	86086.3	114523	97582.6	146104	99406.5	603804	896465	994257	827703	795961	154734	169696	707075	714361	166000	75689	65517.8	181024	36144.8	49310.1	242570	206509
n673	496.28	3.41146	C23H45O9P	PG(17:1)	8	Lipids: Glycerophospholipids	Glycerophosphoglycerols	16996179	1	0.781746	0.601161	0.252042	0.935749	0.659762	0.721406	0.758278	0.620012	7.56142e+06	6.6426e+06	1.69962e+07	1.55682e+07	4.01079e+06	5.00838e+06	6.4264e+06	9.59185e+06	1.34713e+07	5.19844e+06	6.39827e+06	5.10495e+06	4.71861e+06	7.24881e+06	7.05579e+06	2.38861e+06	2.86074e+06	2.57464e+06	2.634e+06	2.34051e+06	5.27009e+06	2.86589e+06	1.4585e+07	1.56598e+07	9.13573e+06	4.82883e+06	5.53506e+06	1.05398e+07	6.45336e+06	6.14506e+06	6.09966e+06	6.72497e+06
n674	524.311	3.3486	C25H49O9P	PG(19:1(9Z)/0:0)	5	Lipids: Glycerophospholipids	Glycerophosphoglycerols	4610760	1	0.816781	0.595451	0	0.376333	0.279617	0.30308	0.475378	0.612222	2.18793e+06	1.64259e+06	4.61076e+06	3.35245e+06	1.68315e+06	1.57761e+06	1.61934e+06	2.68758e+06	3.62547e+06	1.49765e+06	1.61047e+06	1.44405e+06	1.90246e+06	1.75464e+06	1.31319e+06	0	0	0	0	0	794710	281401	1.49665e+06	1.60388e+06	895154	493825	552319	1.29645e+06	724348	701420	780964	759502
n68	734.51	3.15109	C39H75O10P	PG(33:1)	8	Lipids: Glycerophospholipids	Glycerophosphoglycerols	202507681	1	1.05007	1.13555	0.110962	1.04891	0.891387	1.21357	1.50694	1.28716	1.52283e+08	1.53634e+08	1.05718e+08	8.69517e+07	9.98417e+07	1.38358e+08	1.563e+08	1.01707e+08	6.44393e+07	1.67588e+08	1.64561e+08	1.46457e+08	1.33232e+08	1.38448e+08	9.68514e+07	1.46829e+07	1.16277e+07	1.24285e+07	1.1352e+07	1.63117e+07	1.3222e+08	1.16382e+08	9.26033e+07	1.08933e+08	1.77561e+08	1.28371e+08	8.3537e+07	7.09064e+07	1.66659e+08	8.3958e+07	1.66028e+08	1.06774e+08
n74	760.525	3.15023	C41H77O10P	PG(35:2)	6	Lipids: Glycerophospholipids	Glycerophosphoglycerols	8701681	1	1.20175	1.03528	0.245166	0.626485	0.492023	0.747759	1.29485	1.06031	5.33183e+06	6.42151e+06	3.76117e+06	3.15815e+06	4.48975e+06	5.48598e+06	5.95554e+06	4.95901e+06	2.73322e+06	8.70168e+06	5.59567e+06	4.69737e+06	4.98247e+06	5.18934e+06	3.51483e+06	1.06526e+06	905654	1.2077e+06	1.07224e+06	1.42779e+06	3.15905e+06	2.87267e+06	1.94126e+06	2.21205e+06	4.32588e+06	2.89627e+06	1.67027e+06	1.24227e+06	3.76928e+06	1.81834e+06	4.58919e+06	2.54558e+06
n745	708.495	3.14442	C37H73O10P	PG(31:0)	8	Lipids: Glycerophospholipids	Glycerophosphoglycerols	13834198	1	0.984544	1.26024	0.494149	0.93225	0.466158	1.14501	0.513814	0.921945	8.73626e+06	1.159e+07	6.64636e+06	8.35792e+06	7.7098e+06	8.72974e+06	9.49766e+06	8.93035e+06	5.95166e+06	9.26568e+06	1.25029e+07	1.18649e+07	1.06586e+07	1.14609e+07	7.75386e+06	4.59941e+06	4.23534e+06	3.90425e+06	3.77378e+06	4.75556e+06	5.73114e+06	5.01123e+06	8.73643e+06	9.13692e+06	1.15086e+07	4.5416e+06	2.95663e+06	3.4597e+06	5.69921e+06	3.40642e+06	1.26705e+07	7.01043e+06
n77	732.494	3.1485	C39H73O10P	PG(33:2)	6	Lipids: Glycerophospholipids	Glycerophosphoglycerols	3879627	1	1.35943	1.03172	0.700889	0.97583	0.865604	1.33084	1.39367	1.40782	2.21926e+06	2.3957e+06	1.55429e+06	1.33622e+06	1.80846e+06	2.6155e+06	2.57909e+06	2.35249e+06	1.23496e+06	3.87963e+06	2.2701e+06	2.13294e+06	1.92692e+06	1.76101e+06	1.51836e+06	1.267e+06	1.15555e+06	1.74743e+06	1.08566e+06	1.2724e+06	1.98922e+06	1.61896e+06	1.44003e+06	1.47982e+06	2.56079e+06	2.03786e+06	1.4776e+06	911858	2.19147e+06	1.44339e+06	3.1591e+06	1.65402e+06
n949	675.483	3.38527	C36H70NO8P	PC(28:1)	8	Lipids: Glycerophospholipids	Glycerophosphocholines	10488276	1	1.01314	1.02043	1.5157	1.86417	1.30507	1.79806	1.32855	1.37069	6.14113e+06	4.97025e+06	3.97169e+06	3.3197e+06	5.43291e+06	5.09655e+06	5.74977e+06	3.59431e+06	5.04367e+06	4.66457e+06	5.53218e+06	5.43303e+06	4.21237e+06	4.73671e+06	4.40832e+06	8.03708e+06	6.67734e+06	8.91987e+06	5.67603e+06	6.81745e+06	9.77929e+06	9.82212e+06	6.74706e+06	8.18999e+06	9.89523e+06	6.09806e+06	5.6302e+06	6.47028e+06	6.2289e+06	6.6799e+06	6.5746e+06	9.36192e+06
n972	692.463	3.15751	C36H69O10P	PG(30:1)	8	Lipids: Glycerophospholipids	Glycerophosphoglycerols	10558040	1	1.49356	1.08087	1.66745	1.5452	1.29951	1.80373	2.08755	2.00148	4.46124e+06	3.95624e+06	3.18834e+06	2.79448e+06	3.78821e+06	5.32086e+06	6.0124e+06	5.05486e+06	3.35534e+06	7.42212e+06	4.95639e+06	4.31242e+06	3.67276e+06	3.98364e+06	2.73412e+06	5.70566e+06	5.83903e+06	5.88707e+06	5.04674e+06	7.84997e+06	4.97914e+06	4.28323e+06	5.11954e+06	5.67914e+06	8.04386e+06	5.90936e+06	3.98579e+06	3.82104e+06	6.56737e+06	3.35254e+06	6.98374e+06	3.79758e+06
p1011	703.515	6.46325	C38H74NO8P	PE(18:1(9Z)/15:0)	7	Lipids: Glycerophospholipids	Glycerophosphoethanolamines	24697380	1	0.92249	1.00153	0.314984	1.23919	1.36159	1.25288	1.28058	1.11189	1.62387e+07	1.47603e+07	1.61655e+07	1.24989e+07	1.33215e+07	1.40944e+07	1.5439e+07	1.08655e+07	1.15185e+07	1.54105e+07	1.38748e+07	1.32537e+07	1.6067e+07	1.55102e+07	1.43912e+07	4.62704e+06	5.13018e+06	4.2554e+06	4.74707e+06	4.22942e+06	2.27887e+07	2.01449e+07	1.2379e+07	1.54213e+07	1.97082e+07	2.0961e+07	2.04245e+07	1.65081e+07	2.00694e+07	2.14129e+07	1.82667e+07	1.77441e+07
p1017	493.317	3.9743	C24H48NO7P	LysoPC(16:1)	8	Lipids: Glycerophospholipids	Glycerophosphocholines	22451042	1	0.850034	0.439504	0.199565	0.971944	0.746758	0.477378	0.458531	0.424665	4.5962e+06	5.17513e+06	1.915e+07	2.18958e+07	3.84648e+06	4.09035e+06	3.621e+06	1.96887e+07	1.63461e+07	2.71981e+06	5.64772e+06	4.4413e+06	5.0604e+06	4.66114e+06	4.21429e+06	2.01991e+06	2.43634e+06	2.42967e+06	2.14804e+06	1.87499e+06	5.28567e+06	4.29323e+06	2.00866e+07	1.80311e+07	5.43336e+06	4.20751e+06	4.40874e+06	2.2451e+07	4.99401e+06	4.75919e+06	5.1537e+06	5.3061e+06
p113	437.254	4.21492	C20H40NO7P	PC(O-12:1)	6	Lipids: Glycerophospholipids	Glycerophosphocholines	3603253	1	0.700131	0.394544	2.22833	1.39235	0.59904	0.627758	0.340169	0.656888	465726	542339	2.60175e+06	2.66588e+06	277201	313163	378649	2.01024e+06	1.5802e+06	305638	495218	405700	592397	543060	549026	2.89359e+06	3.60325e+06	3.30803e+06	1.55355e+06	3.24356e+06	809975	986486	3.2111e+06	3.23971e+06	876644	471424	572036	2.00253e+06	489226	390223	784006	700373
p1143	397.223	6.93598	C17H36NO7P	PC(9:0/0:0)	5	Lipids: Glycerophospholipids	Glycerophosphocholines	3817074	1	1.11733	0.600768	4.06344	1.7565	0.724936	1.09421	0.832956	1.71477	384479	543435	984395	1.20415e+06	343282	522628	548642	1.12949e+06	1.17114e+06	493769	394973	357683	372886	398110	554850	3.2734e+06	3.81707e+06	1.888e+06	2.10826e+06	2.9717e+06	680266	337299	2.10545e+06	2.26287e+06	691149	348867	545955	900166	400856	312247	1.00614e+06	719641
p118	495.296	4.23979	C23H46NO8P	PC(15:0)	6	Lipids: Glycerophospholipids	Glycerophosphocholines	2630602	1	1.45057	0.540108	6.85053	0.141481	0.244861	0.0756311	0.9299	1.21654	129609	190973	660372	503403	167179	364891	275699	711224	799380	244475	179013	151747	182941	180181	198126	1.90964e+06	2.6306e+06	2.15643e+06	2.01763e+06	2.59959e+06	0	0	233660	0	0	0	0	404396	0	0	0	0
p1191	689.499	6.49992	C37H72NO8P	[PC(18:0/11:1)] 1-octadecanoyl-2-(10E-undecenoyl)-sn-glycero-3-phosphocholine	7	Lipids: Glycerophospholipids	Glycerophosphocholines	20013059	1	1.10689	1.08148	4.64431	0.671534	0.614174	0.673363	1.49333	1.94417	3.47576e+06	5.013e+06	4.14206e+06	3.00884e+06	4.04878e+06	4.02896e+06	4.40743e+06	3.66884e+06	3.83298e+06	5.85473e+06	3.7182e+06	3.98619e+06	4.94215e+06	4.47972e+06	4.16631e+06	1.62685e+07	1.94511e+07	1.75439e+07	2.00131e+07	1.81628e+07	3.06469e+06	2.73588e+06	1.92596e+06	2.38551e+06	3.10941e+06	2.56265e+06	2.54325e+06	1.98251e+06	2.4498e+06	2.55392e+06	2.71015e+06	2.54069e+06
p1200	763.537	3.13322	C40H78NO10P	PS(34:0)	8	Lipids: Glycerophospholipids	Glycerophosphoserines	17587986	1	0.966802	1.0033	1.46537	0.774309	0.757087	0.774728	1.30722	0.926788	1.00877e+07	1.0377e+07	9.78223e+06	8.36194e+06	1.28156e+07	9.91829e+06	9.16237e+06	9.8035e+06	8.55415e+06	1.2279e+07	1.07334e+07	9.41473e+06	1.10283e+07	9.57981e+06	1.08378e+07	1.68373e+07	1.14219e+07	1.61249e+07	1.33837e+07	1.7588e+07	7.56759e+06	6.46703e+06	7.92423e+06	7.34538e+06	1.05142e+07	8.69026e+06	8.01043e+06	6.21328e+06	7.83015e+06	8.18866e+06	8.16308e+06	8.11069e+06
p1201	791.567	3.13433	C42H82NO10P	PS(36:0)	6	Lipids: Glycerophospholipids	Glycerophosphoserines	10117605	1	0.855516	0.934636	0.903631	0.513957	0.514842	0.560511	0.859984	0.728502	6.4785e+06	7.0516e+06	7.51626e+06	6.76771e+06	1.01176e+07	7.16095e+06	5.34368e+06	6.17396e+06	5.60365e+06	8.16893e+06	7.11298e+06	6.37797e+06	7.90453e+06	6.83063e+06	7.22622e+06	7.85683e+06	5.06546e+06	7.9155e+06	5.82282e+06	7.61562e+06	3.64479e+06	2.86072e+06	3.79664e+06	3.41485e+06	5.77825e+06	4.75457e+06	3.30306e+06	3.26634e+06	4.46743e+06	3.73741e+06	4.4129e+06	4.56274e+06
p1208	423.238	4.28157	C19H38NO7P	LysoPE(14:1)	8	Lipids: Glycerophospholipids	Glycerophosphoethanolamines	18207116	1	1.12442	0.432906	4.75136	1.30957	0.837037	0.63943	0.56554	1.1624	1.39428e+06	1.38424e+06	8.06928e+06	5.38678e+06	808177	1.55751e+06	1.77198e+06	6.58697e+06	7.82645e+06	1.42038e+06	1.30718e+06	1.40919e+06	1.41937e+06	1.71448e+06	1.52768e+06	1.33106e+07	1.82071e+07	1.66409e+07	1.48847e+07	1.79328e+07	1.75893e+06	2.08207e+06	7.31472e+06	8.2738e+06	2.88911e+06	1.39696e+06	1.63829e+06	8.12472e+06	1.53913e+06	1.56631e+06	1.86159e+06	1.68461e+06
p127	689.499	3.4021	C37H72NO8P	PE(32:1)	8	Lipids: Glycerophospholipids	Glycerophosphoethanolamines	309056567	1	1.12231	0.971398	5.00788	0.716231	0.607679	0.664826	1.45156	1.70304	4.7978e+07	5.44791e+07	6.20094e+07	5.3736e+07	5.68272e+07	5.87267e+07	5.23049e+07	5.83308e+07	6.54689e+07	7.38386e+07	5.46267e+07	5.96875e+07	4.05954e+07	5.9486e+07	5.27676e+07	2.77588e+08	2.5784e+08	2.88958e+08	2.83935e+08	2.68993e+08	4.18587e+07	4.05998e+07	3.63194e+07	3.5469e+07	4.2738e+07	3.13898e+07	4.0849e+07	3.13654e+07	3.55327e+07	2.79928e+07	3.44525e+07	3.73854e+07
p130	717.53	3.35269	C39H76NO8P	PE(34:1)	6	Lipids: Glycerophospholipids	Glycerophosphoethanolamines	66211662	1	1.01695	0.967386	2.46017	0.567964	0.487187	0.514633	1.37112	1.00137	1.85351e+07	2.19169e+07	2.77716e+07	2.58188e+07	2.62215e+07	2.24467e+07	2.00562e+07	2.40186e+07	2.71023e+07	2.86784e+07	2.13794e+07	2.66903e+07	2.18664e+07	2.15318e+07	2.48736e+07	6.62117e+07	5.66569e+07	6.50156e+07	5.59115e+07	5.20742e+07	1.28723e+07	1.343e+07	1.343e+07	1.34047e+07	1.51687e+07	1.04289e+07	1.26697e+07	1.05105e+07	1.31603e+07	1.18217e+07	1.21393e+07	9.76152e+06
p132	661.468	3.45951	C35H68NO8P	PE(30:1)	6	Lipids: Glycerophospholipids	Glycerophosphoethanolamines	38392288	1	1.13206	1.01565	3.78355	0.698536	0.989389	1.10294	1.451	1.66094	9.75963e+06	9.39294e+06	7.82161e+06	8.96896e+06	9.35878e+06	1.11363e+07	9.73953e+06	8.65976e+06	8.89293e+06	1.28558e+07	9.94799e+06	8.80951e+06	7.97886e+06	1.0036e+07	9.23877e+06	3.58362e+07	3.29085e+07	3.21208e+07	3.77746e+07	3.27619e+07	3.52896e+06	6.4562e+06	6.44996e+06	6.05775e+06	9.15216e+06	8.96585e+06	1.06215e+07	7.00867e+06	9.94089e+06	8.28432e+06	8.99667e+06	1.045e+07
p133	687.483	3.41354	C37H70NO8P	PE(32:2)	6	Lipids: Glycerophospholipids	Glycerophosphoethanolamines	34772690	1	1.20354	0.980531	10.2895	0.455913	0.468401	0.53771	1.57676	2.48026	2.9809e+06	3.28013e+06	2.14454e+06	2.83956e+06	3.9539e+06	3.84528e+06	3.66225e+06	2.51293e+06	2.54804e+06	5.72418e+06	3.06958e+06	3.1159e+06	2.39926e+06	3.45843e+06	2.85995e+06	3.03755e+07	2.91766e+07	3.26368e+07	3.47727e+07	2.94283e+07	1.8477e+06	1.4938e+06	1.09052e+06	980430	1.51699e+06	1.2128e+06	1.80978e+06	993499	1.58956e+06	1.5136e+06	1.70997e+06	1.42278e+06
p134	715.515	3.35854	C39H74NO8P	PE(34:2)	6	Lipids: Glycerophospholipids	Glycerophosphoethanolamines	30701816	1	1.09334	1.09581	3.28088	0.626932	0.566688	0.549619	1.33119	1.32674	6.88496e+06	7.44105e+06	7.55865e+06	8.89516e+06	1.19725e+07	8.96126e+06	8.65736e+06	7.85605e+06	9.4011e+06	1.18669e+07	8.50054e+06	1.0603e+07	9.88741e+06	8.61881e+06	9.23877e+06	2.98066e+07	2.69149e+07	3.07018e+07	2.65173e+07	2.63245e+07	7.1302e+06	6.85355e+06	3.55156e+06	4.16725e+06	5.10025e+06	4.55968e+06	5.29462e+06	3.95938e+06	5.16451e+06	5.24903e+06	4.18299e+06	4.67945e+06
p141	633.437	3.4861	C33H64NO8P	PE(28:1)	6	Lipids: Glycerophospholipids	Glycerophosphoethanolamines	5430439	1	1.3091	1.34839	4.33136	1.15111	0.919301	1.54619	1.83391	2.09219	1.48825e+06	1.43646e+06	1.01687e+06	707966	791078	1.99984e+06	1.4306e+06	896086	911282	1.8845e+06	1.59016e+06	1.38161e+06	1.39279e+06	1.50475e+06	1.46679e+06	5.43044e+06	4.36448e+06	4.13513e+06	5.42321e+06	4.212e+06	1.15936e+06	1.19688e+06	1.14159e+06	1.18839e+06	1.57652e+06	1.03982e+06	1.22396e+06	623668	1.12658e+06	987546	1.53055e+06	1.60574e+06
p163	703.515	3.41631	C38H74NO8P	PC(30:1)	8	Lipids: Glycerophospholipids	Glycerophosphocholines	240998625	1	1.28354	1.30291	0.4635	1.80334	1.85937	1.70886	1.80789	1.37684	1.23841e+08	1.09137e+08	7.37812e+07	1.03093e+08	1.16352e+08	1.42684e+08	1.21924e+08	1.24178e+08	1.46522e+08	1.40096e+08	1.37876e+08	1.4899e+08	1.00776e+08	1.48715e+08	1.49242e+08	5.56314e+07	4.50089e+07	5.13417e+07	4.76561e+07	4.42574e+07	2.22166e+08	2.19012e+08	1.78678e+08	1.69634e+08	1.59437e+08	1.71405e+08	2.18444e+08	1.79388e+08	2.05081e+08	2.04091e+08	1.75731e+08	1.3057e+08
p1816	715.515	4.01106	C39H74NO8P	PC(31:2)	6	Lipids: Glycerophospholipids	Glycerophosphocholines	10585412	1	0.941299	1.0551	1.92036	0.569731	0.557903	0.55645	1.22298	1.20035	4.05135e+06	4.85614e+06	2.63901e+06	3.0267e+06	5.28439e+06	3.6698e+06	4.13484e+06	2.90118e+06	3.27142e+06	4.7147e+06	4.95618e+06	4.19248e+06	3.74089e+06	3.49828e+06	4.56393e+06	5.72058e+06	6.66276e+06	8.13125e+06	1.05854e+07	7.03368e+06	2.94159e+06	2.88333e+06	1.38429e+06	1.36923e+06	2.73503e+06	2.26347e+06	2.32353e+06	1.75702e+06	2.1607e+06	2.57389e+06	2.50034e+06	2.3523e+06
p1866	701.499	3.38347	C38H72NO8P	PC(30:2)	6	Lipids: Glycerophospholipids	Glycerophosphocholines	8488143	1	1.08565	0.985097	1.2234	0.711779	0.749964	0.712732	1.30261	1.19999	5.19837e+06	5.89239e+06	3.91278e+06	4.50285e+06	6.93531e+06	6.51887e+06	5.87337e+06	3.6779e+06	4.14802e+06	8.48814e+06	5.14311e+06	5.62068e+06	5.03592e+06	4.86772e+06	5.38021e+06	7.33122e+06	5.84304e+06	6.94825e+06	6.98123e+06	5.2451e+06	5.2554e+06	4.83693e+06	2.00911e+06	2.16241e+06	4.55679e+06	3.91546e+06	4.82262e+06	2.28679e+06	4.32141e+06	4.48403e+06	3.46134e+06	3.97196e+06
p1870	731.546	4.61784	C40H78NO8P	PE(35:1)	8	Lipids: Glycerophospholipids	Glycerophosphoethanolamines	11254767	1	0.908998	0.565365	0.14502	1.19756	0.915594	0.99081	1.17239	1.20395	7.79327e+06	7.12129e+06	6.89155e+06	5.2409e+06	4.97668e+06	6.40938e+06	4.99243e+06	4.61884e+06	6.7383e+06	6.35052e+06	2.58353e+06	5.48414e+06	4.43103e+06	2.57861e+06	3.02775e+06	727508	809595	973670	1.31947e+06	813822	7.92248e+06	7.72873e+06	6.60867e+06	6.82288e+06	9.26756e+06	6.20792e+06	5.69863e+06	6.54191e+06	6.17143e+06	4.7008e+06	8.58018e+06	7.31752e+06
p1965	710.49	3.14844	C40H71O8P	PA(37:4)	6	Lipids: Glycerophospholipids	Glycerophosphates	4235761	1	0.999729	1.05189	2.44381	1.83069	1.67273	2.31083	1.75324	1.62308	1.31039e+06	1.88364e+06	908325	1.43746e+06	1.77006e+06	1.60371e+06	1.08653e+06	1.34381e+06	1.46051e+06	1.81333e+06	1.20224e+06	1.48886e+06	1.99826e+06	1.46415e+06	1.53568e+06	4.23576e+06	3.06547e+06	3.72713e+06	3.0462e+06	3.78935e+06	2.11226e+06	2.27645e+06	2.80511e+06	2.95388e+06	3.23439e+06	2.52406e+06	2.54084e+06	2.18532e+06	2.32342e+06	2.65378e+06	3.20236e+06	3.4355e+06
p2451	689.5	7.98135	C37H72NO8P	PC(12:0/17:1(9Z))	7	Lipids: Glycerophospholipids	Glycerophosphocholines	6629321	1	0.908022	1.04106	4.33573	0.516191	0.49003	0.570262	1.05041	1.69382	1.36327e+06	989314	1.1414e+06	912195	1.53649e+06	1.38482e+06	1.30992e+06	1.33176e+06	1.36957e+06	0	1.36208e+06	1.2131e+06	1.20216e+06	1.09383e+06	1.31549e+06	4.95415e+06	5.18196e+06	5.09624e+06	4.92017e+06	5.61325e+06	642426	705518	470899	517561	731148	545641	575223	552930	566997	671293	607119	668293
p2495	397.223	4.45877	C17H36NO7P	PC(9:0)	8	Lipids: Glycerophospholipids	Glycerophosphocholines	6213059	1	1.34613	0.549901	4.02568	1.34347	0.695963	0.862606	0.762393	1.3714	948561	843045	2.68067e+06	1.99461e+06	432096	857960	977405	3.18898e+06	3.16653e+06	1.09602e+06	716692	671576	858353	833220	713914	4.9831e+06	5.83562e+06	6.21306e+06	5.038e+06	5.7033e+06	1.02734e+06	836541	3.39079e+06	2.7296e+06	1.2843e+06	649010	881445	1.99445e+06	674654	601874	1.1675e+06	1.0346e+06
p2664	717.53	6.72046	C39H76NO8P	PC(31:1)	8	Lipids: Glycerophospholipids	Glycerophosphocholines	5172898	1	0.914404	1.31144	2.99409	0.128146	0.297184	0.240163	1.54313	1.59942	2.10591e+06	0	2.123e+06	1.71297e+06	2.3376e+06	1.94724e+06	2.04347e+06	1.7914e+06	1.78869e+06	0	2.05597e+06	2.08148e+06	2.56031e+06	2.31231e+06	1.84803e+06	4.95557e+06	5.1729e+06	5.05792e+06	4.7609e+06	4.84229e+06	1.06099e+06	0	0	0	0	0	0	681336	924223	854970	0	0
p2706	647.453	3.43939	C34H66NO8P	PC(26:1)	8	Lipids: Glycerophospholipids	Glycerophosphocholines	4587884	1	0.852305	1.16072	1.267	1.10044	0.779959	1.64234	1.8803	1.58668	2.07234e+06	1.92744e+06	1.03902e+06	996412	1.77469e+06	1.63144e+06	1.4516e+06	794081	851602	1.9277e+06	2.00311e+06	1.61376e+06	1.78479e+06	1.98119e+06	1.68226e+06	1.84704e+06	2.02701e+06	1.83257e+06	2.13785e+06	2.05067e+06	1.6995e+06	1.87324e+06	1.42018e+06	1.33259e+06	2.26885e+06	1.59482e+06	1.17427e+06	839507	1.48539e+06	997422	2.34747e+06	2.78451e+06
p2707	673.468	3.4436	C36H68NO8P	PC(28:2)	6	Lipids: Glycerophospholipids	Glycerophosphocholines	3440647	1	0.951398	1.0771	1.49864	0.826503	0.878667	1.05553	2.50923	1.57087	1.15676e+06	1.08995e+06	436953	518934	1.27976e+06	1.18929e+06	968809	389911	380218	1.33627e+06	1.08963e+06	985803	782766	1.02825e+06	941513	1.60325e+06	1.10481e+06	1.55661e+06	1.30824e+06	1.14452e+06	988266	998575	321600	539458	856783	833515	924527	322835	820419	1.0372e+06	826355	984962
p3379	607.42	3.53044	C31H62NO8P	PE(26:0)	8	Lipids: Glycerophospholipids	Glycerophosphoethanolamines	2069668	1	1.23546	1.10394	2.22639	1.82256	1.18305	3.17118	1.18604	1.63804	560441	604482	432944	424735	562715	801060	601182	510963	586338	694513	610696	538767	556592	582945	565044	1.11015e+06	1.22623e+06	1.21994e+06	1.09967e+06	1.09994e+06	721207	564020	1.12926e+06	1.11588e+06	1.18151e+06	600387	637220	617186	661786	541977	1.48179e+06	2.06967e+06
p3380	621.437	3.47158	C32H64NO8P	PC(24:0)	6	Lipids: Glycerophospholipids	Glycerophosphocholines	1519019	1	1.15537	1.26871	2.1329	1.90649	0.744054	3.55932	1.12186	1.55741	441175	343841	165498	360433	408387	415373	380914	391671	397670	400837	473714	478450	276733	471462	480978	915438	634945	673420	678569	764801	469111	377071	803619	812884	815199	366091	239247	156941	294909	222090	1.26682e+06	1.51902e+06
p381	703.515	4.05794	C38H74NO8P	PE(33:1)	8	Lipids: Glycerophospholipids	Glycerophosphoethanolamines	167793235	1	0.804769	0.901288	0.150675	1.1875	1.22376	0.469686	0.603074	0.868322	1.23841e+08	1.01981e+08	1.26008e+08	1.00356e+08	9.61173e+07	9.74429e+07	9.95596e+07	7.63039e+07	8.55415e+07	8.24092e+07	1.13442e+08	1.04202e+08	7.13985e+07	9.85351e+07	1.06601e+08	1.54721e+07	1.75286e+07	1.53509e+07	2.1389e+07	1.28749e+07	1.25862e+08	1.62193e+08	1.16783e+08	1.10084e+08	1.36186e+08	1.23907e+08	1.2779e+08	1.24361e+08	1.67793e+08	1.27139e+08	5.8153e+07	6.37226e+07
p416	777.552	3.13411	C41H80NO10P	PS(35:0)	6	Lipids: Glycerophospholipids	Glycerophosphoserines	7127495	1	0.966525	0.920564	0.428206	0.62987	0.679477	0.687363	1.26125	0.898512	5.4916e+06	4.08218e+06	3.4873e+06	3.06856e+06	6.09827e+06	4.79123e+06	3.37886e+06	4.03631e+06	3.86953e+06	5.40789e+06	4.25281e+06	3.66109e+06	4.0064e+06	4.04773e+06	4.49418e+06	2.36193e+06	1.59116e+06	768284	1.9826e+06	2.81416e+06	3.19749e+06	2.7805e+06	2.57277e+06	2.1631e+06	3.28682e+06	3.36604e+06	3.09652e+06	2.04669e+06	3.33892e+06	3.25517e+06	2.8372e+06	3.23217e+06
p496	736.503	3.13366	C42H73O8P	PA(39:5)	6	Lipids: Glycerophospholipids	Glycerophosphates	9124381	0	0	0	7254.47	0	0	0	0	0	0	0	0	0	0	0	0	0	0	0	0	0	0	0	0	7.10957e+06	5.41948e+06	9.12438e+06	6.4462e+06	8.17269e+06	0	0	0	0	0	0	0	0	0	0	0	0
p592	425.254	6.89905	C19H40NO7P	[PC(11:0)] 1-undecanoyl-sn-glycero-3-phosphocholine	5	Lipids: Glycerophospholipids	Glycerophosphocholines	18276892	1	1.15321	0.470601	2.91104	1.86534	0.898849	0.977079	0.555039	1.43748	1.97147e+06	2.18079e+06	6.46436e+06	6.64977e+06	1.52728e+06	1.8124e+06	1.61955e+06	8.57806e+06	7.60874e+06	2.05429e+06	1.78364e+06	951103	2.18766e+06	1.71584e+06	2.20609e+06	1.30831e+07	1.01653e+07	1.0859e+07	9.7119e+06	1.08899e+07	2.46115e+06	1.95562e+06	1.14118e+07	1.47096e+07	4.51844e+06	2.60098e+06	2.94052e+06	6.1951e+06	2.23414e+06	2.92192e+06	5.18157e+06	3.27272e+06
p594	423.239	6.90929	C19H38NO7P	LysoPE(0:0/14:1(9Z))	5	Lipids: Glycerophospholipids	Glycerophosphoethanolamines	8756428	1	1.10903	0.470456	4.95033	1.38385	0.657191	0.745177	0.71127	1.73579	504537	612244	2.14343e+06	2.11923e+06	402762	508130	548525	2.45991e+06	2.28359e+06	612470	572229	347930	573249	572969	653897	7.07658e+06	5.88289e+06	5.29526e+06	4.97055e+06	5.39853e+06	762725	482525	2.67032e+06	3.19489e+06	891252	494633	690638	1.51437e+06	520425	579943	1.14225e+06	775125
p672	523.364	3.9504	C26H54NO7P	LysoPC(18:0)	6	Lipids: Glycerophospholipids	Glycerophosphocholines	11308768	1	1.93592	1.46613	4.10126	0.286337	0.681723	0.30773	0.511908	1.39085	935917	1.20895e+06	1.15052e+06	4.46662e+06	3.90671e+06	3.93374e+06	3.97047e+06	5.59891e+06	5.38216e+06	3.70438e+06	4.42524e+06	3.49289e+06	3.18686e+06	3.09148e+06	2.91141e+06	9.05409e+06	1.13088e+07	8.6909e+06	1.01655e+07	8.63711e+06	231457	192658	1.03641e+06	966682	913977	1.45835e+06	1.58405e+06	1.88046e+06	1.38199e+06	1.64997e+06	841367	419938
p68	465.285	4.13165	C22H44NO7P	[LysoPC(14:1)] 1-(9Z-tetradecenoyl)-sn-glycero-3-phosphocholine	7	Lipids: Glycerophospholipids	Glycerophosphocholines	324659670	1	0.958599	0.425697	0.424881	1.19198	0.893299	0.562034	0.652152	0.466947	5.9706e+07	5.4658e+07	2.81032e+08	2.49978e+08	4.47704e+07	4.88084e+07	4.70383e+07	3.12078e+08	2.1343e+08	4.02157e+07	5.8379e+07	4.98158e+07	6.1416e+07	6.71499e+07	5.70317e+07	7.09898e+07	6.10673e+07	5.84366e+07	5.35349e+07	4.92004e+07	8.61964e+07	7.1592e+07	3.07139e+08	2.7877e+08	7.89435e+07	6.9388e+07	8.09335e+07	3.2466e+08	7.26007e+07	6.89226e+07	7.7229e+07	6.56198e+07
p686	689.499	4.4594	C37H72NO8P	PC(29:1)	8	Lipids: Glycerophospholipids	Glycerophosphocholines	90141625	1	1.76853	0.99176	3.6959	1.20369	0.857893	0.681531	2.04637	2.6827	9.18553e+06	1.646e+07	1.10257e+07	1.14953e+07	1.23941e+07	2.19246e+07	1.70261e+07	2.34467e+07	1.98185e+07	2.48876e+07	6.7318e+06	8.39673e+06	1.54015e+07	1.49627e+07	1.45688e+07	2.68487e+07	3.59619e+07	4.21827e+07	7.62998e+07	4.2533e+07	1.45886e+07	1.55994e+07	1.2379e+07	1.31674e+07	1.71616e+07	1.13582e+07	1.1796e+07	8.18904e+06	9.01275e+06	1.15986e+07	1.0043e+07	9.77607e+06
p690	703.515	4.76673	C38H74NO8P	PE(15:0/18:1(9Z))	7	Lipids: Glycerophospholipids	Glycerophosphoethanolamines	74085724	1	0.90148	1.05032	0.250362	1.35747	1.46815	1.47612	1.37226	1.6866	3.12472e+07	3.05047e+07	3.34088e+07	3.12928e+07	3.17018e+07	3.3061e+07	3.30422e+07	2.37735e+07	2.58318e+07	2.68654e+07	3.3509e+07	3.16262e+07	3.40355e+07	3.56734e+07	3.12697e+07	7.05114e+06	7.52234e+06	7.06268e+06	9.17162e+06	8.78824e+06	4.3861e+07	4.95875e+07	4.07572e+07	3.47573e+07	4.57274e+07	4.30577e+07	5.33003e+07	4.03899e+07	5.37377e+07	4.17105e+07	4.03487e+07	4.87684e+07
p694	479.301	4.00351	C23H46NO7P	LysoPE(18:1)	6	Lipids: Glycerophospholipids	Glycerophosphoethanolamines	93395439	1	1.21674	0.538909	5.71004	0.39161	0.371655	0.206493	1.03635	1.50023	5.73589e+06	7.09876e+06	2.23831e+07	2.38117e+07	8.16381e+06	7.119e+06	7.50304e+06	3.21065e+07	2.81186e+07	6.90972e+06	8.06292e+06	6.99642e+06	7.27728e+06	6.98901e+06	6.8854e+06	7.28101e+07	8.24409e+07	9.33954e+07	6.05395e+07	7.44903e+07	3.34213e+06	2.74757e+06	8.8255e+06	8.00554e+06	3.39281e+06	3.19575e+06	3.62778e+06	1.17758e+07	3.11417e+06	3.25919e+06	2.80595e+06	2.90884e+06
p697	521.349	3.97384	C26H52NO7P	LysoPC(18:1)	6	Lipids: Glycerophospholipids	Glycerophosphocholines	16963151	1	2.05153	1.37318	5.44353	0.217573	0.480731	0.269652	0.568403	1.63006	817914	1.08618e+06	1.43056e+06	4.83353e+06	3.7979e+06	3.85017e+06	3.72867e+06	6.78872e+06	6.08853e+06	4.09265e+06	3.55267e+06	3.24213e+06	3.25825e+06	3.56913e+06	2.80942e+06	1.08983e+07	1.69632e+07	1.35449e+07	1.06266e+07	1.31048e+07	153178	106096	800637	853020	690568	997833	1.16839e+06	1.38593e+06	1.16147e+06	1.03884e+06	529202	576462
p699	477.286	4.0036	C23H44NO7P	LysoPE(18:2)	6	Lipids: Glycerophospholipids	Glycerophosphoethanolamines	2310278	1	2.37502	0.859164	7.55062	0.295733	0.270497	0.0561855	0.5246	2.18897	0	114605	435695	619551	137152	209837	240203	1.34931e+06	1.07919e+06	225609	264526	200939	228160	245033	184272	2.10627e+06	2.08246e+06	2.31028e+06	1.64229e+06	1.72738e+06	0	0	243124	143400	0	0	105639	179699	0	68203.2	0	73434.6
p719	663.484	3.45453	C35H70NO8P	PE(30:0)	8	Lipids: Glycerophospholipids	Glycerophosphoethanolamines	61577180	1	1.07767	0.972547	2.00043	1.81207	1.67278	2.16482	0.903762	1.10708	2.46041e+07	2.30798e+07	2.75229e+07	3.20227e+07	2.07411e+07	2.95809e+07	2.33749e+07	2.68779e+07	2.97278e+07	2.83487e+07	2.64407e+07	2.15716e+07	2.30072e+07	2.88307e+07	2.46071e+07	5.65416e+07	4.28602e+07	4.78587e+07	6.09147e+07	4.78209e+07	3.96656e+07	3.68807e+07	5.46543e+07	5.55167e+07	4.51738e+07	4.03731e+07	5.25358e+07	4.2701e+07	4.28805e+07	3.55766e+07	5.19099e+07	6.10442e+07
p722	635.452	3.49772	C33H66NO8P	PE(28:0)	6	Lipids: Glycerophospholipids	Glycerophosphoethanolamines	15735408	1	1.11007	1.03047	1.99127	1.88687	1.59207	2.60437	0.889989	1.39834	5.68486e+06	5.63091e+06	5.08523e+06	5.06261e+06	4.7789e+06	6.66226e+06	5.33909e+06	4.97349e+06	5.01819e+06	7.13803e+06	5.47396e+06	4.96842e+06	4.6832e+06	6.08775e+06	5.8287e+06	1.09877e+07	9.45993e+06	9.56973e+06	1.22878e+07	9.95056e+06	7.75795e+06	7.20307e+06	1.12862e+07	1.2337e+07	1.09318e+07	8.40604e+06	1.0501e+07	7.17615e+06	8.13309e+06	7.56355e+06	1.22549e+07	1.48426e+07
p723	649.468	3.46656	C34H68NO8P	PC(26:0)]	6	Lipids: Glycerophospholipids	Glycerophosphocholines	8484483	1	0.857669	1.22195	1.79305	2.14055	0.984506	2.83233	0.773859	1.17159	2.92144e+06	1.77813e+06	2.48357e+06	3.54274e+06	2.47596e+06	2.47822e+06	2.02361e+06	2.02078e+06	2.31881e+06	2.48142e+06	3.1266e+06	2.70354e+06	3.21002e+06	3.69399e+06	3.39783e+06	2.65818e+06	4.62392e+06	4.68285e+06	6.67379e+06	5.0329e+06	4.17904e+06	3.5442e+06	7.00488e+06	7.46229e+06	6.06885e+06	2.61927e+06	2.81781e+06	2.3585e+06	2.80501e+06	2.39671e+06	6.41377e+06	8.48448e+06
p80	451.27	4.14943	C21H42NO7P	LysoPE(16:1)	8	Lipids: Glycerophospholipids	Glycerophosphoethanolamines	361172540	1	1.40191	0.406839	9.56715	0.473033	0.408793	0.214369	0.735457	1.83576	1.15639e+07	1.41341e+07	7.54392e+07	6.32242e+07	1.19725e+07	1.42684e+07	1.32025e+07	1.17642e+08	8.80824e+07	1.40096e+07	1.37003e+07	1.31623e+07	1.5972e+07	1.47803e+07	1.41247e+07	3.54949e+08	3.55095e+08	3.43138e+08	3.17707e+08	3.16124e+08	8.36053e+06	7.21311e+06	3.12978e+07	2.74025e+07	9.13797e+06	7.67979e+06	9.41382e+06	3.84089e+07	8.24375e+06	8.3378e+06	7.58531e+06	6.71325e+06
p81	453.285	4.14492	C21H44NO7P	LysoPE(16:0)	6	Lipids: Glycerophospholipids	Glycerophosphoethanolamines	238908058	1	1.16643	0.632257	5.24814	0.681643	0.642486	0.462121	0.896821	1.35435	2.44401e+07	2.51373e+07	6.69005e+07	6.4319e+07	2.17529e+07	2.54048e+07	2.40963e+07	9.55841e+07	6.83485e+07	2.28273e+07	2.60917e+07	2.5045e+07	2.61446e+07	2.58199e+07	2.49625e+07	2.38908e+08	2.22783e+08	2.16719e+08	1.92626e+08	1.91973e+08	1.64956e+07	1.343e+07	4.60124e+07	4.34169e+07	1.87117e+07	1.78633e+07	2.07522e+07	5.17254e+07	2.09467e+07	1.88478e+07	1.95385e+07	1.64049e+07
p85	425.254	4.23457	C19H40NO7P	LysoPE(0:0/14:0)	5	Lipids: Glycerophospholipids	Glycerophosphoethanolamines	40230792	1	1.07288	0.43324	2.78751	1.71545	1.03913	0.857981	0.436104	0.860211	4.67473e+06	4.95742e+06	2.58649e+07	2.17134e+07	3.29804e+06	5.4773e+06	5.52671e+06	2.44271e+07	2.49849e+07	4.50224e+06	4.37733e+06	4.44928e+06	5.59581e+06	5.75093e+06	6.0413e+06	2.73038e+07	3.87891e+07	3.74098e+07	2.96443e+07	3.55208e+07	7.75148e+06	9.25562e+06	3.74873e+07	3.91464e+07	1.01585e+07	6.94195e+06	7.67054e+06	3.48872e+07	7.22488e+06	6.15139e+06	1.03126e+07	8.38287e+06
p877	663.484	4.01059	C35H70NO8P	PE dimethyl(28:0)	8	Lipids: Glycerophospholipids	Glycerophosphoethanolamines	36563319	1	1.01129	1.03939	1.47282	1.73076	1.63049	2.10515	0.977882	1.17325	1.8125e+07	1.27028e+07	1.30982e+07	1.39586e+07	1.61882e+07	1.44424e+07	1.7459e+07	1.54405e+07	1.38052e+07	1.37623e+07	1.74526e+07	1.40764e+07	1.36903e+07	1.56926e+07	1.6079e+07	2.79864e+07	1.2892e+07	3.04438e+07	1.78867e+07	1.98871e+07	2.07863e+07	2.08681e+07	3.07139e+07	2.53858e+07	3.04481e+07	2.23033e+07	2.75239e+07	2.025e+07	2.24821e+07	2.82159e+07	3.27183e+07	3.28099e+07
p89	439.27	4.19218	C20H42NO7P	LysoPC(12:0)	6	Lipids: Glycerophospholipids	Glycerophosphocholines	14814485	1	0.783878	0.482856	2.73004	0.966583	0.37738	0.556782	0.31917	0.744597	2.20418e+06	1.93492e+06	8.29002e+06	8.94864e+06	1.21329e+06	1.72868e+06	1.56298e+06	7.72832e+06	5.64281e+06	1.04584e+06	2.18683e+06	1.90488e+06	2.19159e+06	2.26445e+06	2.36048e+06	1.20592e+07	1.48145e+07	1.30289e+07	1.0583e+07	1.11888e+07	1.8031e+06	1.85707e+06	8.39681e+06	7.55736e+06	2.22177e+06	986008	1.25917e+06	4.17984e+06	1.10319e+06	997200	2.439e+06	2.52257e+06
p959	723.506	3.14149	C37H74NO10P	PG (31:0)	6	Lipids: Glycerophospholipids	Glycerophosphoglycerols	15507359	1	0.90906	1.07644	1.00287	1.54596	1.74263	1.89085	1.19692	1.24998	7.24027e+06	5.85133e+06	5.52043e+06	5.7094e+06	6.64904e+06	6.1743e+06	5.03054e+06	5.01865e+06	5.42725e+06	6.50328e+06	6.51465e+06	5.22497e+06	7.32545e+06	6.69888e+06	7.57381e+06	7.42494e+06	4.64053e+06	6.38e+06	5.53861e+06	7.07535e+06	8.89449e+06	7.93729e+06	9.45355e+06	9.63613e+06	1.19578e+07	1.17712e+07	1.02031e+07	8.55672e+06	1.20636e+07	1.13756e+07	1.12151e+07	1.10248e+07
p985	731.546	3.47667	C40H78NO8P	PC(32:1)	8	Lipids: Glycerophospholipids	Glycerophosphocholines	23537157	1	0.79983	0.985875	0.159138	1.02178	0.924459	0.836356	1.00745	0.646186	1.68948e+07	1.80702e+07	2.21344e+07	2.18958e+07	1.85489e+07	1.53995e+07	1.34189e+07	1.48686e+07	1.71083e+07	1.72235e+07	1.8587e+07	2.09318e+07	1.84438e+07	1.70612e+07	2.11426e+07	3.5315e+06	2.86478e+06	3.59065e+06	2.82453e+06	2.71156e+06	1.65909e+07	1.92152e+07	2.09041e+07	2.15898e+07	2.1369e+07	1.32168e+07	1.83493e+07	1.76087e+07	2.21531e+07	1.88478e+07	1.6995e+07	1.68513e+07
n1090	366.146	7.04124	C22H22O5	7-Prenyloxy-3',4'-dimethoxyisoflavone	5	Lipids: Polyketides	Flavonoids	304682	1	1.09854	0.98995	0.244609	2.07192	1.5497	2.07223	0.922718	1.31688	104023	81845.3	137356	83007.2	128898	79220.7	155742	96528	105559	150812	103698	116389	80564.4	96924.8	132174	39305.4	29225.8	19089	19295.8	23981.2	304682	226511	185419	184215	207916	162703	187172	150782	183030	145603	268167	200334
p516	332.054	13.8867	C16H12O8	[Fv] Crombenin	5	Lipids: Polyketides	Flavonoids	1002461	1	1.04305	1.03428	0.667516	2.16116	2.32563	1.1898	1.16244	1.4017	243825	324626	137809	361144	337540	374180	313671	229351	277425	270803	284386	266806	235763	316797	349355	243822	112790	179687	232103	169421	623274	881417	363780	595367	572472	665962	713637	633843	521343	732599	230859	385140
n1762	612.381	7.19262	C40H52O5	[PR] 4-Oxomytiloxanthin	7	Lipids: Prenols	Isoprenoids	2062452	1	0.834329	0.858624	0.0947839	1.27564	1.2562	1.25576	1.10727	0.926608	1.48112e+06	1.07691e+06	1.1382e+06	1.15709e+06	1.15695e+06	943299	1.07247e+06	1.05834e+06	1.06662e+06	873808	990088	1.12972e+06	955229	1.09393e+06	991597	126929	134174	129130	56220.9	123224	1.42868e+06	1.1799e+06	2.06245e+06	1.59623e+06	1.39968e+06	1.43849e+06	1.66206e+06	1.50968e+06	1.3547e+06	1.58515e+06	1.23121e+06	1.3529e+06
p1886	612.381	5.00814	C40H52O5	[PR] 4-Oxomytiloxanthin	7	Lipids: Prenols	Isoprenoids	9509377	1	0.749008	0.987707	0.103151	1.3027	1.57567	1.42264	1.35	1.36042	5.21741e+06	4.70405e+06	4.92088e+06	4.64576e+06	4.4609e+06	3.35956e+06	4.00538e+06	3.7446e+06	3.15052e+06	3.67794e+06	4.4242e+06	3.70287e+06	6.05959e+06	4.27251e+06	5.19541e+06	495946	524972	566126	347039	536274	5.39318e+06	3.96005e+06	6.28811e+06	7.0322e+06	8.52485e+06	6.18385e+06	8.60111e+06	8.89157e+06	8.35292e+06	5.70616e+06	6.20712e+06	6.46629e+06
p2376	152.12	3.66022	C10H16O	(1R,4S)-fenchan-2-one	7	Lipids: Prenols	C10 isoprenoids (monoterpenes) [PR0102]	7035905	1	0.756028	1.09415	1.00376	1.23741	1.36442	1.12667	1.48339	0.474835	3.62437e+06	4.04143e+06	2.64221e+06	3.24197e+06	2.82106e+06	3.55318e+06	1.43052e+06	2.76892e+06	2.15234e+06	2.47199e+06	3.21991e+06	3.48886e+06	4.50086e+06	1.91053e+06	4.79221e+06	2.91108e+06	2.67358e+06	3.98074e+06	4.48227e+06	2.38496e+06	3.73975e+06	4.13804e+06	4.23281e+06	4.70027e+06	3.44678e+06	4.62649e+06	4.25452e+06	5.3398e+06	4.69421e+06	3.42188e+06	3.70172e+06	3.34658e+06
p2387	350.193	9.37286	C16H30O8	(1S,2R,4R,8S)-p-Menthane-2,8,9-triol 9-glucoside	5	Lipids: Prenols	undefined	883520	1	1.93549	0.88219	2.01209	0.82663	1.2624	0.458741	0.307981	1.02653	223853	310321	253594	173103	208462	536502	503206	343740	433978	445806	156819	159268	231387	240917	243182	556865	445578	564898	319019	466444	190189	125096	298972	161010	191338	179952	350454	383608	250708	311446	98371.4	115402
p3284	275.189	2.60253	C17H25NO2	Citronellyl anthranilate	7	Lipids: Prenols	undefined	2402292	1	0.923844	1.06477	1.40747	1.20468	1.17314	1.26074	1.41299	1.04689	1.30336e+06	1.4494e+06	1.54784e+06	1.71169e+06	1.68148e+06	1.46742e+06	1.36034e+06	1.46438e+06	1.47389e+06	1.34181e+06	1.70465e+06	1.77106e+06	1.65788e+06	1.62576e+06	1.43276e+06	2.33643e+06	1.99252e+06	2.32006e+06	1.94973e+06	2.23005e+06	1.65905e+06	1.6851e+06	2.2042e+06	1.89241e+06	1.82779e+06	1.71441e+06	1.82076e+06	1.84313e+06	1.87566e+06	1.77193e+06	1.83668e+06	1.96613e+06
p465	122.109	3.66172	C9H14	Santene	5	Lipids: Prenols	undefined	793445	1	0.847293	0.931569	1.09688	0.997983	1.18213	0.759056	1.14	0.335547	606793	415391	460644	440038	393970	411168	204108	422588	375960	549216	519022	427804	390696	320111	500659	463105	486034	440237	609051	542854	441153	483653	698805	237399	451153	494581	579464	639692	793445	231630	234619	262806
p497	546.464	3.14146	C35H62O4	[PR] bacteriohopane-32,33,34,35-tetrol	5	Lipids: Prenols	Hopanoids	8283950	1	1.30885	1.03163	5.79066	0.896288	0.869793	0.973572	1.5772	1.56777	857864	1.31088e+06	1.09772e+06	1.19218e+06	1.30993e+06	1.68068e+06	1.17865e+06	1.2464e+06	1.44285e+06	2.00162e+06	1.08681e+06	1.04961e+06	1.28072e+06	1.33191e+06	1.20199e+06	7.00125e+06	5.23925e+06	8.28395e+06	6.33408e+06	6.5453e+06	1.0565e+06	875602	849400	1.18803e+06	1.20077e+06	1.03397e+06	1.04442e+06	975487	1.1941e+06	769482	1.2238e+06	1.11988e+06
p1722	315.278	7.36293	C18H37NO3	[SP hydrox] 6-hydroxysphing-4E-enine	5	Lipids: Sphingolipids	Sphingoid bases	343993	1	1.05637	1.01199	2.30229	0.490886	0.718365	0.724782	0.833988	1.08005	84767.3	120351	107454	108192	130530	98808.7	92109	145520	124543	121387	100148	109739	131647	105990	110382	298360	282424	192698	227925	267830	47376.4	21670.5	65917.9	69162.4	66495.6	79527.5	73023.2	75453.2	88681.7	79345.2	75115.2	87701.5
p2540	329.293	3.70572	C19H39NO3	Dihydroceramide	7	Lipids: Sphingolipids	Sphingolipid metabolism	5332313	1	0.580931	0.79966	0.324406	2.29486	2.89135	1.90847	0.806625	1.0984	2.31651e+06	1.52344e+06	1.74208e+06	1.30152e+06	924796	1.10227e+06	734569	960551	982009	756712	963362	1.12298e+06	1.28995e+06	1.30093e+06	1.5668e+06	401436	415960	509545	602388	603744	3.64608e+06	4.80311e+06	3.18225e+06	3.09105e+06	3.19659e+06	4.72273e+06	3.90962e+06	5.33231e+06	4.60847e+06	4.00349e+06	2.76108e+06	2.65132e+06
p2542	329.329	4.56306	C20H43NO2	[SP dimethyl,amino(18:0/2:0)] 2S-dimethylaminooctadecane-1,3R-diol	7	Lipids: Sphingolipids	Sphingoid bases	5982030	1	20.9172	1.49725	23.1871	0.439052	9.60533	0.211292	2.56528	7.33999	39952.1	138337	69242	109156	129199	1.67677e+06	1.82883e+06	2.39959e+06	2.13533e+06	2.12286e+06	170356	115545	140263	110281	191049	2.44591e+06	2.37793e+06	2.1087e+06	1.96375e+06	2.37e+06	0	0	155300	0	58029.6	801027	1.18858e+06	687695	984680	1.00513e+06	20913.2	46822.6
p2608	285.303	6.97576	C18H39NO	[SP] 1-deoxy-sphinganine	7	Lipids: Sphingolipids	Sphingoid bases	5373929	1	0.455018	0.717028	0.0940494	0.692815	0.133909	0.338781	0.00790406	0.599952	0	2.01688e+06	0	2.80397e+06	2.51228e+06	0	0	1.75468e+06	1.58203e+06	0	173948	1.56851e+06	1.36348e+06	1.00395e+06	1.14818e+06	0	264517	197821	115566	111773	607439	816785	982033	1.32487e+06	1.34938e+06	0	0	981972	0	0	129120	148585
p2972	646.686	4.7485	C90H161N3O41	Fucalpha1-2Galbeta1-4GlcNAcbeta1-3Galbeta1-3(Fucalpha1-4)GlcNAcbeta1-3Galbeta1-4Glcbeta-Cer(d18:1/20:0)	7	Lipids: Sphingolipids	Neutral glycosphingolipids	2619276	1	0.654149	0.768384	0.997743	0.589099	0.429151	0.444946	0.535187	0.997991	1.46282e+06	1.35605e+06	1.24664e+06	1.69686e+06	2.61928e+06	1.0061e+06	1.33706e+06	1.23051e+06	1.06594e+06	843243	943989	1.43965e+06	1.00766e+06	1.92613e+06	1.1229e+06	1.51354e+06	2.24854e+06	1.42596e+06	940352	2.23435e+06	1.3836e+06	770200	1.22871e+06	630801	924307	617073	668318	675722	790599	845281	791654	843412
p3449	315.277	3.80822	C18H37NO3	Dehydrophytosphingosine	7	Lipids: Sphingolipids	Sphingoid bases	1913663	1	0.966277	1.00142	2.51257	1.70277	1.26622	1.31512	1.33443	1.20025	256805	387863	316086	346416	329266	330908	224263	315887	398164	312028	347732	293250	442379	237722	317676	786574	818969	791796	995381	718934	506302	546582	633003	646703	453880	359322	377138	681429	318059	336132	482541	461688
p982	287.246	3.67468	C16H33NO3	[SP hydroxy,hydroxy,methyl(10:2/2:0)] 6R-(8-hydroxydecyl)-2R-(hydroxymethyl)-piperidin-3R-ol	7	Lipids: Sphingolipids	Sphingoid bases	28310455	1	1.03211	2.00375	2.9616	2.18041	2.40359	4.07525	3.49003	1.88169	4.59519e+06	4.36813e+06	2.67662e+06	2.78959e+06	2.95454e+06	4.63241e+06	4.33542e+06	4.0158e+06	2.41215e+06	2.54641e+06	2.93018e+06	5.26265e+06	1.3405e+07	2.22004e+06	1.10155e+07	1.29693e+07	3.39652e+06	1.50929e+07	1.60104e+07	4.01541e+06	3.96839e+06	4.93339e+06	4.60496e+06	2.08781e+07	3.51951e+06	1.04289e+07	3.89865e+06	6.41995e+06	4.75393e+06	1.62827e+07	1.65326e+07	1.62933e+07
p2979	302.06	13.9325	C8H18N2O6S2	PIPES	7	Medium Component	undefined	3820828	1	0.944288	1.09785	1.20996	1.38405	1.28159	1.35826	1.47571	1.16808	1.89212e+06	2.12466e+06	2.04238e+06	2.42882e+06	2.08316e+06	1.78817e+06	2.12035e+06	2.0677e+06	1.92617e+06	2.07981e+06	2.18237e+06	2.17128e+06	2.33839e+06	2.37977e+06	2.53367e+06	2.11166e+06	2.50368e+06	2.92774e+06	2.49377e+06	2.75378e+06	2.04719e+06	2.90177e+06	2.97759e+06	3.61454e+06	3.08991e+06	2.43517e+06	3.1414e+06	2.68796e+06	2.60907e+06	2.67431e+06	2.66452e+06	2.97309e+06
p521	221.108	8.43084	C9H19NO3S	CAPS	7	Medium Component	undefined	150929093	1	1.05934	1.09411	1.53226	1.15963	1.27019	1.12657	1.06795	1.26434	7.66828e+07	7.04023e+07	6.37503e+07	7.68179e+07	6.07899e+07	6.7427e+07	5.74271e+07	6.85428e+07	8.34242e+07	9.22983e+07	6.52728e+07	8.12592e+07	9.45959e+07	7.1438e+07	6.8669e+07	9.12401e+07	7.45248e+07	1.50929e+08	1.04443e+08	1.1277e+08	8.62918e+07	8.14062e+07	8.31493e+07	8.77828e+07	6.54356e+07	7.27955e+07	9.72076e+07	8.93639e+07	9.29991e+07	9.02239e+07	8.32409e+07	7.53288e+07
n2714	191.025	8.34885	C6H9NO4S	a Cysteine adduct	7	Medium Contaminant	undefined	263138	1	0.968691	0.966579	0.264812	0.74617	0.850548	0.917017	0.891709	1.07743	198131	228382	229279	85691.1	79556.7	159020	127393	101606	217897	189418	80828.8	129851	171654	163005	248261	35569.1	40498.8	54389.6	59978.1	26986	114752	164030	48006.6	115804	170043	124441	166043	120102	144440	143308	134347	145351
n1939	247.025	13.328	C8H10NO6P	Pyridoxal phosphate	8	Metabolism of Cofactors and Vitamins	Vitamin B6 metabolism	1234086	1	0.662407	0.961255	0.213412	0.755046	0.606063	0.836901	0.498244	0.802409	1.07553e+06	1.23409e+06	1.09731e+06	670145	792784	843904	554376	641140	580794	605611	962943	961205	866641	1.03925e+06	851134	218730	219625	192497	215356	193077	710080	602503	596085	866210	902087	545301	639985	548680	695964	521505	825582	734558
n2750	249.04	12.6742	C8H12NO6P	Pyridoxine phosphate	6	Metabolism of Cofactors and Vitamins	Vitamin B6 metabolism	117068	1	0.996443	0.936	0.617053	0.822326	1.06146	0.671125	0.605016	0.792139	57916.8	69498.8	95281.1	88018.3	85780.5	78378.5	76121.7	78584.6	82694	79306.2	75900.4	69018.1	81131	74930.3	70139.7	50409.3	47183.2	54711.7	47699.7	44654.9	64993.3	74613.9	59512.1	64854.1	62075.2	90885.1	79490.8	91288.1	76537	82661.1	47325.9	50670
n2783	299.077	14.2951	C9H18NO8P	D-4'-Phosphopantothenate	6	Metabolism of Cofactors and Vitamins	Pantothenate and CoA biosynthesis	122086	1	1.22891	1.21516	0.831224	2.32123	1.0124	3.35427	0.918785	1.45317	57401.2	18015.4	19421.8	13655.8	24019.1	42031	47994.6	20894	20656.9	31270.3	31827.5	28387.2	38209.5	31199.1	31401	18715.7	19850.9	26462.9	20011.3	25107.5	46340.9	25903.7	70474	82191.6	82683.4	30887.9	33304.7	21059.3	22750.4	26153.6	75803.3	63853
n3075	328.102	9.54382	C12H16N4O7	7-Hydroxy-6-methyl-8-ribityl lumazine	7	Metabolism of Cofactors and Vitamins	Riboflavin metabolism	120346	1	0.937648	0.750922	0.706934	1.88293	0.830815	2.00629	1.43108	1.49498	48317.1	46565.4	53234.5	50205.3	37887	44971.4	41377.2	20895.9	46133.1	68103.6	33036.5	28309.3	32977.8	38597.5	44453.6	37462.3	29513.2	40882.3	31530.7	27595.7	79460.8	120346	78053.9	69948.4	96956	31668.5	52134.4	42018.2	32030	38395.2	99409.1	77078.9
n3090	253.081	13.3074	C9H11N5O4	Neopterin	7	Metabolism of Cofactors and Vitamins	Folate biosynthesis	108193	1	0.91632	0.73518	0.103839	0.990967	0.819578	0.917246	0.955158	0.994432	83934.2	89154.9	87450.2	52241.7	53978.8	89332.8	39883.9	76556.7	77154.1	53141.6	36923.8	54269.3	67001.4	56180.8	55259	19599.3	0	18484.6	0	0	47284.1	53467	76286	94059.4	92350.2	64302.8	76781.7	51228.7	46914.6	61360.6	73239	65182.2
p11	123.032	7.08555	C6H5NO2	Nicotinate	10	Metabolism of Cofactors and Vitamins	Nicotinate and nicotinamide metabolism__Alkaloid biosynthesis II	616744802	1	0.988996	0.730147	0.0847719	0.690882	0.620544	0.386201	0.566007	0.81412	4.7732e+08	3.14887e+08	5.38023e+08	3.55807e+08	4.09763e+08	3.454e+08	5.15113e+08	4.191e+08	3.79432e+08	4.13694e+08	2.82732e+08	3.83901e+08	2.68101e+08	3.83192e+08	2.12314e+08	5.91582e+07	3.25693e+07	2.67028e+07	3.16456e+07	2.7589e+07	4.53866e+08	6.16745e+08	8.60689e+07	1.17439e+08	1.73831e+08	2.90149e+08	2.58856e+08	2.036e+08	3.09266e+08	2.38664e+08	1.43359e+08	1.90833e+08
p1178	687.149	8.53263	C21H35N7O13P2S	Dephospho-CoA	8	Metabolism of Cofactors and Vitamins	Pantothenate and CoA biosynthesis	18905243	1	0.932476	1.0971	0.0692756	1.2607	1.22887	1.00462	0.882578	0.67894	1.06618e+07	1.14504e+07	1.15231e+07	1.0583e+07	8.51565e+06	1.07013e+07	1.03167e+07	8.74146e+06	1.09256e+07	8.48814e+06	7.95154e+06	1.05116e+07	1.37853e+07	1.09483e+07	1.46577e+07	783969	657800	913592	723440	574381	1.19188e+07	1.89052e+07	8.95701e+06	9.76055e+06	1.69402e+07	1.05321e+07	1.58372e+07	1.06955e+07	1.50246e+07	1.27139e+07	8.49687e+06	9.3023e+06
p1818	214.132	7.86061	C10H18N2O3	Dethiobiotin	8	Metabolism of Cofactors and Vitamins	Biotin metabolism	10465963	1	8.99241	0.941525	2.28042	1.74999	2.2989	1.29701	0.798222	2.63865	278373	241766	418336	150346	208488	239524	349108	290973	320367	1.0466e+07	432065	155930	206348	276745	150360	785513	529886	446445	654405	542156	525926	367072	714614	429027	233643	308354	516051	525754	750509	881710	266336	234645
p1872	169.074	7.41634	C8H11NO3	Pyridoxine	8	Metabolism of Cofactors and Vitamins	Vitamin B6 metabolism	4907741	1	0.756314	1.0494	0.639332	0.441986	0.23392	0.580537	0.198158	0.638201	2.23324e+06	2.96099e+06	4.056e+06	2.42441e+06	3.71568e+06	1.47951e+06	2.06211e+06	2.63569e+06	2.26259e+06	3.20001e+06	4.3024e+06	2.77067e+06	2.45359e+06	4.90774e+06	1.71616e+06	2.49498e+06	2.20794e+06	1.8729e+06	1.51661e+06	1.74709e+06	1.375e+06	671912	1.47185e+06	1.87345e+06	1.4101e+06	602266	758378	691415	879605	668438	2.14564e+06	2.63953e+06
p2019	255.074	12.2925	C11H13NO6	Nicotinate D-ribonucleoside	8	Metabolism of Cofactors and Vitamins	Nicotinate and nicotinamide metabolism	8595925	1	1.55298	1.32228	0.306615	4.14661	1.9539	1.19539	1.11573	2.09962	998988	1.15428e+06	1.45905e+06	507283	503776	1.32709e+06	1.58876e+06	1.31018e+06	1.79182e+06	1.16217e+06	803961	625701	1.37741e+06	1.59345e+06	1.7129e+06	444938	165681	251162	316715	239101	7.19099e+06	8.59593e+06	948271	617756	1.81837e+06	1.43212e+06	1.73717e+06	1.63967e+06	1.72958e+06	2.49507e+06	975659	1.38754e+06
p2294	358.096	8.86633	C11H23N2O7PS	Pantetheine 4'-phosphate	8	Metabolism of Cofactors and Vitamins	Pantothenate and CoA biosynthesis	6806601	1	1.37834	1.16692	0.0939879	1.35863	1.08346	1.17402	0.782287	0.808301	2.24826e+06	2.34812e+06	3.74474e+06	3.5096e+06	3.05663e+06	3.29285e+06	4.66372e+06	4.39733e+06	4.59758e+06	3.59586e+06	3.05356e+06	5.44167e+06	3.30618e+06	2.24782e+06	3.34647e+06	300700	332422	257491	295718	214780	4.76376e+06	6.8066e+06	2.23316e+06	2.61732e+06	3.83277e+06	3.34603e+06	3.77906e+06	3.49744e+06	2.71481e+06	2.81426e+06	3.0125e+06	3.13243e+06
p2442	658.496	3.24756	C44H66O4	ubiquinone-7	7	Metabolism of Cofactors and Vitamins	ubiquinone-7 biosynthesis (eukaryotic) __ ubiquinone-7 biosynthesis (prokaryotic)	7467433	1	0.796457	0.842318	0.756541	1.98549	1.60563	1.71667	1.40635	0.911532	2.53818e+06	3.2205e+06	2.60749e+06	3.73821e+06	2.27376e+06	2.22203e+06	1.61353e+06	2.68522e+06	2.591e+06	2.3398e+06	2.07271e+06	2.2263e+06	2.43436e+06	2.71759e+06	2.66e+06	2.96502e+06	1.58031e+06	2.20824e+06	2.07935e+06	2.04474e+06	4.68807e+06	5.16345e+06	6.45895e+06	7.46743e+06	4.76972e+06	3.46206e+06	4.69581e+06	4.98465e+06	4.83199e+06	5.11154e+06	5.32334e+06	4.09956e+06
p2444	590.434	3.25249	C39H58O4	[PR] Coenzyme Q6	5	Metabolism of Cofactors and Vitamins	ubiquinone-6 biosynthesis (eukaryotic)	1910085	1	0.790912	0.78661	0.990079	1.71145	1.14322	1.44943	1.27832	0.799418	729265	601720	958054	1.37846e+06	977967	677611	591096	826996	781509	796944	705242	622001	905153	665584	756190	918971	1.0676e+06	1.05855e+06	733732	820522	1.36501e+06	1.61038e+06	1.91009e+06	1.61785e+06	1.44717e+06	822946	1.23138e+06	979681	1.263e+06	1.01379e+06	1.31005e+06	1.04395e+06
p2467	128.047	11.5601	C6H8O3	Dihydro-4,4-dimethyl-2,3-Furandione	5	Metabolism of Cofactors and Vitamins	pantothenate and coenzyme A biosynthesis III __ pantothenate biosynthesis II	530232	1	1.5043	1.13977	0.0721065	0.196626	0.241296	0.25758	0.399755	0.47426	241950	366044	225881	239949	304631	480423	530232	341574	353563	367820	357833	264782	275495	330574	342440	0	19967.4	17470.5	22276.2	39681.6	51620.8	46804.2	66844.8	53503	52267.1	60870.1	71316.4	60504.8	81205.5	58719.7	73317.3	66606.5
p2718	785.157	10.2993	C27H33N9O15P2	FAD	10	Metabolism of Cofactors and Vitamins	Riboflavin metabolism	4567107	1	0.964824	0.962454	0.632036	1.17438	1.11909	1.19671	1.08583	1.02875	3.51996e+06	3.41543e+06	3.06102e+06	2.6479e+06	3.32692e+06	3.21094e+06	3.06683e+06	2.63701e+06	3.46445e+06	3.03019e+06	3.29816e+06	3.13416e+06	3.30538e+06	2.91654e+06	2.71733e+06	2.07089e+06	2.00659e+06	2.12583e+06	1.9161e+06	1.97498e+06	3.67137e+06	4.01376e+06	3.45259e+06	3.55007e+06	4.06857e+06	3.40545e+06	3.77114e+06	3.35619e+06	3.45542e+06	3.88509e+06	3.70011e+06	3.32202e+06
p2751	144.042	13.165	C6H8O4	2,3-Dimethylmaleate	5	Metabolism of Cofactors and Vitamins	Nicotinate and nicotinamide metabolism	873013	1	1.40831	1.70336	0.251579	1.16841	1.02358	1.2316	1.95165	1.39788	309815	287838	262027	190827	193383	260253	259847	167353	198601	865733	346694	393926	397909	508152	472106	60459.1	68165.3	73378.3	52817.9	58116.1	264083	247124	329949	315505	296714	227007	269500	296519	234525	245666	289437	322491
p2803	253.081	14.1127	C9H11N5O4	Neopterin	5	Metabolism of Cofactors and Vitamins	Folate biosynthesis	692416	1	1.02325	1.18144	0.293788	1.42324	1.06833	1.12431	1.34174	1.42592	272312	170073	312788	333808	271778	319239	346156	243836	229310	253857	436099	336908	311667	298633	224344	110479	55272.6	63000.5	52628.9	118393	376094	394845	480402	296240	389109	281731	266758	252034	321804	331413	224356	268758
p2883	376.138	7.73307	C17H20N4O6	Riboflavin	10	Metabolism of Cofactors and Vitamins	Riboflavin metabolism	3183087	1	1.06816	0.726879	0.317399	0.798077	0.883998	0.887503	0.951533	1.03398	1.95074e+06	2.72051e+06	2.66973e+06	3.18309e+06	2.10397e+06	2.8498e+06	2.2675e+06	2.78181e+06	3.05857e+06	2.53109e+06	1.62875e+06	1.88338e+06	2.07709e+06	1.68628e+06	1.90355e+06	904460	808732	665151	895000	734780	2.29923e+06	2.68665e+06	1.74304e+06	1.42947e+06	1.91976e+06	2.27083e+06	2.34035e+06	1.96432e+06	2.10024e+06	2.48742e+06	2.13018e+06	2.0493e+06
p2890	239.102	9.69103	C9H13N5O3	Dihydrobiopterin	6	Metabolism of Cofactors and Vitamins	Folate biosynthesis	2280167	1	0.942727	0.970805	1.32085	1.15659	1.18281	1.25077	1.22105	1.01656	1.43087e+06	1.42357e+06	1.25685e+06	1.32193e+06	1.79499e+06	1.55843e+06	1.50691e+06	1.2474e+06	1.33767e+06	1.16381e+06	1.39293e+06	1.72636e+06	1.25381e+06	1.33085e+06	1.31322e+06	1.86631e+06	1.9326e+06	1.64059e+06	2.28017e+06	1.82769e+06	1.43618e+06	1.57375e+06	2.00008e+06	2.04016e+06	1.30989e+06	1.66573e+06	1.63784e+06	1.73526e+06	1.76108e+06	1.74967e+06	1.77062e+06	1.81888e+06
p3048	278.13	6.78074	C11H22N2O4S	Pantetheine	8	Metabolism of Cofactors and Vitamins	Pantothenate and CoA biosynthesis	2170621	1	1.20637	1.33323	0.117076	2.27105	1.78004	2.59271	1.75248	1.99852	584694	661956	761490	701316	727179	581973	1.00986e+06	790455	844976	918602	710156	864323	1.41964e+06	571129	1.01658e+06	63993.3	86988	73830.5	75038.7	102498	1.25499e+06	1.90151e+06	827816	1.74075e+06	2.07971e+06	1.1554e+06	1.4765e+06	888529	1.42442e+06	1.17251e+06	1.96446e+06	2.17062e+06
p3214	223.007	10.0503	C6H10NO4PS	4-Methyl-5-(2-phosphoethyl)-thiazole	5	Metabolism of Cofactors and Vitamins	Thiamine metabolism	588971	1	1.09588	1.13547	0.273115	0.19563	0.308802	0.360032	0.142707	0.438061	358414	428510	295823	316933	555166	465688	416216	337562	432209	490593	509561	410912	513249	392240	393713	143068	108272	62218.3	130822	89516.4	0	0	110126	145483	126819	125906	101240	104647	129501	142367	158313	145385
p3546	334.057	13.9603	C11H15N2O8P	Nicotinamide D-ribonucleotide	10	Metabolism of Cofactors and Vitamins	Nicotinate and nicotinamide metabolism	1545480	1	1.06122	0.782223	3.33652	3.62639	1.62172	1.37698	1.01584	1.42071	223535	277276	248774	179205	142973	178473	244209	193812	262658	258226	140350	133144	187451	187787	189625	548217	773475	672573	921389	660301	1.37504e+06	1.54548e+06	298453	314053	353592	287391	440683	323929	340885	345208	245045	221398
p3660	248.056	14.0969	C8H13N2O5P	Pyridoxamine phosphate	8	Metabolism of Cofactors and Vitamins	Vitamin B6 metabolism	1381532	1	1.16784	0.96529	0.344033	2.00083	1.92682	1.44116	1.79556	1.32981	472946	385826	421837	313006	284158	485273	492105	343417	401909	470236	368713	358582	345790	374970	364541	135874	120636	142028	129297	118181	1.04546e+06	1.18255e+06	344644	495525	688917	644331	822715	651781	660379	838921	450787	493303
p3866	136.064	28.5045	C7H8N2O	1-Methylnicotinamide	8	Metabolism of Cofactors and Vitamins	Nicotinate and nicotinamide metabolism	437915	1	0.89608	1.06375	1.34594	1.23171	1.1463	1.26484	1.49534	1.11088	216767	268877	234010	287021	222488	231009	207898	210360	252764	199396	269009	288386	274479	254463	221183	355808	339809	329587	325865	303312	278313	286227	343918	303515	302002	305731	263255	281425	265525	293049	320423	372744
p3988	195.075	12.363	C7H9N5O2	2-Amino-4-hydroxy-6-hydroxymethyl-7,8-dihydropteridine	7	Metabolism of Cofactors and Vitamins	Folate biosynthesis	937623	1	0.853508	0.838438	0.764608	1.79979	1.64312	1.86699	1.55603	1.33252	302407	312692	450537	350773	273821	301917	275032	340573	281825	243279	274823	263685	337009	241869	299767	227770	277241	255267	240393	291692	620521	590299	656197	684270	490767	578907	658503	597531	431023	511283	528631	482310
p4089	344.071	12.6937	C12H17N4O4PS	Thiamin monophosphate	10	Metabolism of Cofactors and Vitamins	Thiamine metabolism	842915	1	0.86567	0.799303	0.514977	1.41088	1.25448	1.06111	1.05499	0.958156	225891	204395	185637	179442	154420	194803	198197	145524	124393	159284	136821	153437	141263	175068	152577	111949	84930.2	85148	107867	99223.3	393246	332534	143259	232848	238146	215692	247266	236502	214999	277032	187402	203288
n1039	404.002	15.928	C9H14N2O12P2	UDP	10	Nucleotide Metabolism	Pyrimidine metabolism__Peptidoglycan biosynthesis__Zeatin biosynthesis	7608811	1	0.994169	1.06964	0.360471	0.718529	0.460251	0.848245	0.467414	0.776438	5.81906e+06	6.27578e+06	5.87866e+06	4.10862e+06	4.29794e+06	5.90002e+06	6.10997e+06	4.00498e+06	5.07063e+06	5.14063e+06	5.06938e+06	3.63702e+06	4.77219e+06	7.60881e+06	7.12978e+06	1.60737e+06	1.86464e+06	2.16163e+06	1.85739e+06	2.01822e+06	1.72485e+06	1.31569e+06	5.81684e+06	6.10912e+06	3.98835e+06	2.06843e+06	2.47757e+06	2.64113e+06	2.2586e+06	2.69571e+06	3.71338e+06	3.78688e+06
n1174	363.058	14.9008	C10H14N5O8P	Guanosine 3'-phosphate	6	Nucleotide Metabolism	Purine metabolism	3079614	1	1.08828	0.537942	26.6197	0.320293	0.37034	0.38384	0.199964	3.75851	114865	78152.6	73784.7	129065	107493	151160	87688.8	124842	76416.5	107691	64841.4	56491.2	54075.6	42258.3	53112.2	2.08029e+06	2.82112e+06	2.80692e+06	3.07961e+06	2.61137e+06	25557.5	36403.5	34048.9	33114.7	32098.5	49638.5	31624.3	34887.7	38848.8	31415.4	50465.1	52085.8
n168	112.027	8.18426	C4H4N2O2	Uracil	10	Nucleotide Metabolism	Pyrimidine metabolism__beta-Alanine metabolism__Pantothenate and CoA biosynthesis	126371545	1	1.34739	1.03458	1.23671	0.571043	0.748861	0.670177	0.370933	1.06742	6.54819e+07	7.07078e+07	5.29403e+07	5.8646e+07	6.98892e+07	9.05917e+07	6.39409e+07	8.43422e+07	8.92369e+07	9.99082e+07	6.38936e+07	6.25685e+07	6.4903e+07	5.67545e+07	8.05302e+07	8.02081e+07	7.4098e+07	8.18304e+07	8.29596e+07	7.37625e+07	3.25617e+07	3.93581e+07	3.51893e+07	3.68063e+07	3.74852e+07	4.76808e+07	4.88748e+07	4.35568e+07	4.85116e+07	4.92628e+07	4.59853e+07	4.37e+07
n1702	483.969	17.3849	C9H15N2O15P3	UTP	6	Nucleotide Metabolism	Pyrimidine metabolism	1362834	1	0.985001	0.884094	0.187851	0.425248	0.614759	0.722747	0.416739	0.687621	1.3181e+06	1.09663e+06	867754	677999	808908	924127	1.36283e+06	713560	675146	1.02219e+06	940233	877556	776131	789984	832690	125713	148899	158578	286733	176013	320945	408771	413175	470847	414437	771824	549030	409318	776424	425433	623666	558180
n1859	267.097	10.5156	C10H13N5O4	Deoxyguanosine	8	Nucleotide Metabolism	Purine metabolism	185600	1	1.91873	0	61.8147	3.92618	0	1.19955	0	19.9413	0	0	7845.33	0	0	0	0	0	6525.25	8527.8	0	0	0	0	0	108719	70266.5	95442.6	102590	107939	9762.37	0	12105.1	8934.67	0	0	0	0	0	0	0	9410.89
n1864	168.028	12.1502	C5H4N4O3	Urate	10	Nucleotide Metabolism	Purine metabolism	1831145	1	1.03391	1.02128	0.0251034	1.86795	0.238218	4.5061	3.94176	1.19138	149905	315637	189183	130004	280983	207264	210653	186757	194238	302935	264712	204940	265172	186456	167113	10412	0	0	16341	0	67349.4	54322.5	467524	415499	986001	31740	33920.5	33537.9	69781.5	84892.4	866049	936880
n1936	348.047	14.4123	C10H13N4O8P	IMP	10	Nucleotide Metabolism	Purine metabolism	1604234	1	0.940237	0.805003	4.23945	0.461774	0.489455	0.669818	0.699844	0.91292	314445	260882	211139	120879	232489	261484	239996	169011	139455	261767	176595	249034	154696	143445	193799	664783	907885	891001	1.60423e+06	764363	111502	122368	84503.1	86438.6	121533	125102	99757.3	72399.6	120606	140031	184762	177839
n1951	97.9674	17.7333	H2O4S	Sulfate	8	Nucleotide Metabolism	Purine metabolism__Cysteine metabolism__Sulfur metabolism	1252209	1	0.736117	0.715274	0.850123	0.567007	0.586405	0.75119	0.877463	0.830669	1.07994e+06	628108	867330	680704	1.06541e+06	661347	668935	515178	586075	749593	615524	589425	567187	537291	781632	492096	821551	1.13311e+06	649206	577845	562457	419636	475126	472467	520635	524608	532987	489839	467321	519394	660799	642704
n2005	402.023	13.836	C10H16N2O11P2	dTDP	8	Nucleotide Metabolism	Pyrimidine metabolism	1069162	1	1.04962	0.815906	0.596841	0.6727	0.301609	0.558267	0.387856	0.726418	701492	751816	825488	529653	486854	816119	865026	545946	686471	545244	470652	443061	510082	653861	611003	393191	333360	426302	377155	436762	391764	321553	552492	551808	399131	169634	168927	192162	236559	226611	318600	353568
n2064	481.989	15.367	C10H17N2O14P3	dTTP	8	Nucleotide Metabolism	Pyrimidine metabolism	848844	1	0.842795	0.849534	0.297878	0.399449	0.4085	0.604753	0.464427	0.645531	848844	778227	704923	511715	630479	575051	661244	521654	445157	724920	694939	586344	602838	504572	562749	159509	200993	182676	320710	170996	224580	225734	300225	331689	305534	270218	295221	220893	352517	280357	444433	395847
n209	443.025	11.9369	C10H15N5O11P2	GDP	6	Nucleotide Metabolism	Purine metabolism	211645	1	0.839244	0.89887	1.90138	0.450038	0.506973	0.570115	0.300332	0.560102	100743	93498.5	57576.4	93993.4	111995	105529	71194.4	75721.2	79197.4	52569.4	77347.7	84294.9	116663	53847.8	79355.1	168115	203340	135942	151421	211645	39313.3	58816.3	34123.8	31253.8	42523	52831.3	44595.6	38437.2	52068.3	44163.4	65326.6	57172.6
n2188	364.042	17.5088	C10H13N4O9P	Xanthosine 5'-phosphate	8	Nucleotide Metabolism	Purine metabolism	217942	1	1.17636	1.13657	0.439742	0.850219	0.663768	1.15586	0.998905	1.16299	137216	105459	130001	64934.2	99869.3	142892	134585	79758.3	96409.9	178625	132322	102810	88663.6	160100	126989	46184.1	49077.8	47945.2	46990.9	46154.4	92731.1	106893	67051.9	74199.9	116100	66487.7	78626.6	65898.6	73234.4	72514.3	142324	122372
n2554	322.057	11.895	C10H15N2O8P	dTMP	10	Nucleotide Metabolism	Pyrimidine metabolism	357495	1	1.04986	1.07476	0.788969	1.0652	0.51758	1.26949	0.990271	1.02769	266630	250990	220473	176189	158801	219790	268596	220103	192363	225735	236309	165442	253870	237531	260151	208811	134036	193147	153725	156909	204149	178760	276690	284930	198515	81483.3	95031.2	119698	116507	142687	249095	255431
n2642	252.086	8.84116	C10H12N4O4	Deoxyinosine	8	Nucleotide Metabolism	Purine metabolism	370180	1	1.52575	0.878941	16.0217	4.40615	2.2468	1.73139	1.10537	4.5395	12368	10820.3	26742.9	9241.6	6038.22	15001.5	18763.4	18254.4	27101.1	20375.4	10796.4	6822.2	13897.4	16281.4	9519.24	213855	205347	228259	196946	200385	72040.6	53914.6	60862.2	73182.1	27329.9	18158.6	20207.2	49122	28170	30858.2	19212.6	21583.8
n2662	128.059	6.95063	C5H8N2O2	5,6-Dihydrothymine	8	Nucleotide Metabolism	Pyrimidine metabolism	289749	1	0.366376	0.831337	0.040729	0.585762	0.14825	0.411079	0.907182	1.00822	143418	64576.7	145119	40753.5	111984	30958	45343.3	42990.8	41760.6	24279.2	56276.1	136985	48054.3	101694	77522.8	0	0	0	0	20602.8	39153.6	21348.3	43784.2	17679.1	174343	19052.3	0	10129.3	36807.9	9002.83	26273.1	32101
n2993	239.899	21.2879	H3O9P3	Trimetaphosphate	8	Nucleotide Metabolism	Pyrimidine metabolism	197013	1	0.988453	1.08223	1.79558	1.16466	1.15545	1.10748	1.36048	1.74092	64507.4	66774.4	63702.5	63441.9	69531.6	59008.1	60872.2	70381.5	69264.2	64644.7	72888.5	75085.4	69303.8	70044.2	67605.1	110294	95981.3	197013	95251.6	90334.8	70271.1	80966.2	90004.7	67507.3	73209.8	76049.7	64629.7	89057.2	88224.1	60977.2	61750.5	71987.8
n381	324.036	13.307	C9H13N2O9P	Pseudouridine 5'-phosphate	8	Nucleotide Metabolism	Pyrimidine metabolism	75518413	1	0.804387	0.665453	32.5945	0.169315	0.29242	0.405728	0.149528	4.19076	1.96655e+06	1.54253e+06	802285	1.6481e+06	1.9112e+06	2.17489e+06	783481	1.32232e+06	828473	1.22189e+06	1.30625e+06	1.3757e+06	820148	632563	1.1029e+06	4.09806e+07	7.55184e+07	5.00835e+07	5.0018e+07	3.99397e+07	200641	290116	190237	314610	337018	667226	405174	375489	476844	376809	1.05238e+06	764247
n385	337.068	13.3443	C10H16N3O8P	5-Hydroxymethyldeoxycytidylate	6	Nucleotide Metabolism	Pyrimidine metabolism	223466	0	0	0	151.937	0	0	0	0	15.2858	0	0	0	0	0	0	0	0	0	0	0	0	0	0	0	89460	223466	159285	159118	128357	0	0	0	0	0	0	0	0	0	0	0	0
n407	332.053	13.8825	C10H13N4O7P	dIMP	6	Nucleotide Metabolism	Purine metabolism	476262	1	1.40729	1.22647	0.957718	2.46935	3.12492	1.4473	1.51428	1.85984	145719	125898	62052.6	131900	199891	213570	212106	168133	177256	165430	190747	134273	147560	150017	193571	130253	86032	113274	167987	139777	457787	465592	189794	271928	258150	476262	413431	418054	341852	429912	195831	221493
n531	366.058	10.305	C10H15N4O9P	1-(5'-Phosphoribosyl)-5-formamido-4-imidazolecarboxamide	6	Nucleotide Metabolism	Purine metabolism	149397	1	1.95801	0.983595	10.6142	5.0222	4.2659	2.8321	1.20007	2.80125	6647.2	0	19165.3	10263.8	5150.02	16529.1	12299.2	16908.4	27989.9	6994.9	5300.71	7395.52	11091.3	11459.3	5303.23	81419.8	90596.1	57671.3	83855.4	124042	43904.3	52505.9	41653	45375.4	23608.3	21336.3	34151.6	50900.4	35685.8	33793.4	19884.9	17451.8
n556	306.025	10.0396	C9H11N2O8P	2',3'-Cyclic UMP	8	Nucleotide Metabolism	Pyrimidine metabolism	30657162	1	0.850964	0.844334	3.78186	0.230919	0.261329	0.309817	0.135964	1.0643	7.08744e+06	5.6176e+06	3.82653e+06	7.25889e+06	9.03739e+06	7.5417e+06	5.19373e+06	4.97585e+06	4.20936e+06	6.01467e+06	6.04884e+06	6.24589e+06	5.72596e+06	3.98057e+06	5.71643e+06	2.33392e+07	3.06572e+07	2.50417e+07	2.64018e+07	1.87105e+07	1.52748e+06	2.00407e+06	1.01228e+06	1.21735e+06	1.81938e+06	2.32926e+06	1.87232e+06	1.2634e+06	1.7044e+06	1.40948e+06	3.03277e+06	2.58349e+06
n78	152.033	10.8727	C5H4N4O2	Xanthine	10	Nucleotide Metabolism	Purine metabolism__Caffeine metabolism	145833734	1	1.16813	1.01728	0.367757	0.787193	0.882568	0.906452	0.690876	0.977152	1.04194e+08	1.23087e+08	1.13037e+08	9.37628e+07	1.05006e+08	1.10357e+08	1.32369e+08	1.12456e+08	1.28707e+08	1.45834e+08	1.15836e+08	9.91827e+07	1.11344e+08	1.06357e+08	1.15684e+08	4.2953e+07	3.81143e+07	4.1052e+07	3.43949e+07	4.17388e+07	7.63719e+07	8.50644e+07	8.3343e+07	8.39e+07	9.56859e+07	9.89275e+07	9.61135e+07	9.71305e+07	7.68543e+07	1.06755e+08	1.02675e+08	9.98858e+07
n959	244.069	11.5243	C9H12N2O6	Pseudouridine	8	Nucleotide Metabolism	Pyrimidine metabolism	9353926	1	1.0988	1.10941	0.502431	1.20382	1.18221	1.11058	0.744834	1.12254	7.41172e+06	7.78912e+06	7.01114e+06	6.7398e+06	6.68588e+06	7.1693e+06	7.4379e+06	8.59959e+06	7.81433e+06	8.13768e+06	7.33234e+06	7.79943e+06	8.5569e+06	8.16971e+06	7.67833e+06	5.11141e+06	2.7337e+06	2.90803e+06	3.45256e+06	3.69976e+06	8.80267e+06	9.35393e+06	9.11238e+06	9.19042e+06	6.44196e+06	8.41865e+06	8.46021e+06	8.92919e+06	8.20832e+06	8.11481e+06	7.30403e+06	8.12634e+06
p1	136.039	9.67039	C5H4N4O	Hypoxanthine	10	Nucleotide Metabolism	Purine metabolism	2151666198	1	1.02335	0.950557	0.858158	0.862383	0.972041	0.880264	0.779073	0.89192	1.70588e+09	1.81597e+09	1.92329e+09	1.55096e+09	1.85489e+09	1.65305e+09	1.83247e+09	1.73195e+09	1.8294e+09	2.01078e+09	1.44857e+09	1.77326e+09	1.70178e+09	1.9707e+09	1.51907e+09	1.58134e+09	1.37967e+09	1.22162e+09	1.6886e+09	1.72431e+09	1.6877e+09	1.50829e+09	1.48314e+09	1.45909e+09	1.49472e+09	1.59014e+09	1.8677e+09	1.70584e+09	1.6889e+09	1.75095e+09	1.51452e+09	1.35034e+09
p1064	305.041	11.6762	C9H12N3O7P	2',3'-Cyclic CMP	10	Nucleotide Metabolism	Pyrimidine metabolism	22730623	1	1.19354	0.918309	10.7887	0.525367	0.582307	0.656085	0.232664	2.2028	1.6584e+06	1.7731e+06	1.50977e+06	1.67321e+06	1.61904e+06	2.21751e+06	1.90904e+06	2.25874e+06	1.38895e+06	2.05283e+06	1.46301e+06	1.46724e+06	1.76085e+06	1.11289e+06	1.75693e+06	1.47895e+07	2.27306e+07	2.02529e+07	1.72613e+07	1.37945e+07	746603	856164	828188	1.00628e+06	888382	1.24266e+06	1.05158e+06	798355	901360	800485	1.47103e+06	1.2181e+06
p1197	128.058	14.1301	C5H8N2O2	5,6-Dihydrothymine	6	Nucleotide Metabolism	Pyrimidine metabolism	1465711	1	1.08851	1.13929	0.318894	1.92597	1.63731	1.57893	1.38566	1.45518	562854	613046	536575	537055	483295	554731	498244	363749	449542	1.10844e+06	896436	615726	608177	531085	462042	177887	118494	200548	205503	169049	1.17696e+06	1.36632e+06	908000	823557	988515	904231	1.05906e+06	640150	841200	1.02985e+06	923925	1.02953e+06
p1836	125.059	9.52269	C5H7N3O	5-Methylcytosine	8	Nucleotide Metabolism	Pyrimidine metabolism	3016663	1	1.09501	1.14699	0.380013	0.956285	0.649216	1.00762	1.11056	1.10661	2.29011e+06	2.22357e+06	1.75802e+06	2.16744e+06	1.80205e+06	2.03539e+06	2.2274e+06	2.07129e+06	2.32366e+06	2.55642e+06	2.15115e+06	2.24623e+06	2.84242e+06	2.36544e+06	2.14134e+06	977478	500798	890137	811787	711581	2.14692e+06	1.96662e+06	1.71511e+06	1.84332e+06	2.12151e+06	1.4728e+06	1.16715e+06	1.42474e+06	1.4634e+06	1.12064e+06	2.30471e+06	2.21645e+06
p1841	111.043	10.79	C4H5N3O	Cytosine	10	Nucleotide Metabolism	Pyrimidine metabolism	13973670	1	1.22692	1.32371	1.69648	0.602466	0.388403	0.534545	0.793183	0.938151	5.34863e+06	6.00661e+06	6.4376e+06	6.95581e+06	8.06652e+06	6.16316e+06	7.64733e+06	8.33298e+06	8.72354e+06	9.39464e+06	7.80536e+06	6.80707e+06	8.29492e+06	1.04922e+07	1.00383e+07	1.13568e+07	9.5573e+06	1.26623e+07	1.22126e+07	9.88129e+06	2.87344e+06	3.97959e+06	5.34755e+06	3.9276e+06	3.64185e+06	2.2431e+06	2.48747e+06	2.29339e+06	2.97502e+06	2.74653e+06	3.03605e+06	3.61858e+06
p1852	112.027	9.36347	C4H4N2O2	Orotate(Fragment)	8	Nucleotide Metabolism	Pyrimidine metabolism	12977675	1	1.97864	1.02196	17.1946	0.840894	0.891396	0.76685	0.46868	3.76739	518950	415545	354441	471183	459345	621878	493811	663977	589774	2.02207e+06	439900	412217	451220	428703	536153	6.7546e+06	1.06185e+07	8.91153e+06	6.25679e+06	5.62125e+06	359537	335490	430782	489518	251006	380810	395758	435425	416255	350174	456493	322059
p1854	244.069	9.39895	C9H12N2O6	Uridine	8	Nucleotide Metabolism	Pyrimidine metabolism	5157830	1	1.97061	1.18699	22.8022	0.958918	0.93899	0.886872	0.392566	4.74899	134648	136275	98519.3	141793	168892	164301	185694	118220	145289	726762	166353	156137	142475	141803	200536	2.75703e+06	4.58249e+06	3.43323e+06	2.59259e+06	2.14303e+06	119942	123602	159019	148360	101263	111374	145219	132524	114552	134965	195955	114936
p1898	114.043	7.15112	C4H6N2O2	5,6-Dihydrouracil	8	Nucleotide Metabolism	Pyrimidine metabolism__beta-Alanine metabolism__Pantothenate and CoA biosynthesis	9324040	1	0.285905	0.813035	0.0265989	0.528838	0.0666308	0.652789	1.40401	0.95994	7.00002e+06	3.50091e+06	5.83142e+06	2.74453e+06	4.84078e+06	1.34183e+06	1.41323e+06	1.28986e+06	1.29102e+06	1.50224e+06	4.4798e+06	4.69871e+06	3.49169e+06	3.60064e+06	3.17507e+06	184328	91320.4	134231	119604	106700	1.3655e+06	1.58907e+06	1.60415e+06	3.23318e+06	4.85667e+06	301049	376741	261770	377127	276967	2.65521e+06	4.21483e+06
p2302	324.036	14.0604	C9H13N2O9P	UMP	10	Nucleotide Metabolism	Pyrimidine metabolism__Peptidoglycan biosynthesis	8747817	1	1.50259	1.06462	8.6465	1.65234	0.863436	1.52741	0.789917	1.24847	765238	1.1796e+06	863412	890724	760557	1.25018e+06	1.53198e+06	1.24388e+06	1.64675e+06	1.02805e+06	795525	602381	1.10505e+06	931732	1.31301e+06	7.61891e+06	8.74782e+06	7.67586e+06	8.65009e+06	5.86665e+06	838682	796926	2.65682e+06	2.00037e+06	1.07585e+06	580726	863232	792825	742965	870772	1.29322e+06	1.10345e+06
p2468	126.043	7.04339	C5H6N2O2	Thymine	10	Nucleotide Metabolism	Pyrimidine metabolism	4909401	1	1.11372	0.798305	0.408522	0.425377	0.508822	0.545181	0.530171	0.717306	3.98341e+06	3.44176e+06	3.60268e+06	3.47279e+06	3.37426e+06	2.70474e+06	4.21198e+06	4.06496e+06	4.01648e+06	4.9094e+06	3.32392e+06	3.36646e+06	2.78981e+06	2.22847e+06	2.56097e+06	1.59465e+06	1.26879e+06	1.37179e+06	1.73084e+06	1.33622e+06	923120	1.66738e+06	1.36283e+06	1.65832e+06	1.99191e+06	1.84963e+06	2.31292e+06	1.34588e+06	1.98015e+06	1.60658e+06	1.85581e+06	2.30462e+06
p2512	363.058	15.9211	C10H14N5O8P	GMP	10	Nucleotide Metabolism	Purine metabolism__Glutamate metabolism	6214916	1	1.72455	0.737785	2.06922	1.81739	1.19403	1.49528	0.555833	1.06184	1.9483e+06	2.17824e+06	2.30245e+06	2.1908e+06	1.70093e+06	3.76159e+06	3.88886e+06	3.04079e+06	4.0956e+06	3.01171e+06	1.41466e+06	1.21306e+06	1.57802e+06	1.67271e+06	1.73601e+06	4.06453e+06	4.18453e+06	5.03964e+06	3.90336e+06	4.1638e+06	2.32113e+06	1.66863e+06	5.90396e+06	5.58716e+06	3.27584e+06	2.06237e+06	2.88298e+06	2.60133e+06	2.36411e+06	2.41246e+06	2.42701e+06	2.60308e+06
p2670	243.086	11.381	C9H13N3O5	Cytidine	10	Nucleotide Metabolism	Pyrimidine metabolism	4919163	1	1.11465	0.813524	2.77753	0.963563	1.11381	0.883858	0.667807	1.34411	1.44708e+06	1.28906e+06	1.17199e+06	1.4977e+06	1.09059e+06	1.51098e+06	1.36018e+06	1.52054e+06	1.23409e+06	1.61546e+06	1.00071e+06	947301	1.14201e+06	1.16192e+06	1.03306e+06	3.67466e+06	4.65983e+06	3.50488e+06	3.25453e+06	2.95008e+06	1.31273e+06	1.23058e+06	1.49565e+06	1.25193e+06	968827	1.65275e+06	1.42643e+06	1.43405e+06	1.40621e+06	1.31634e+06	1.02955e+06	1.0851e+06
p2779	402.023	13.1495	C10H16N2O11P2	dTDP	6	Nucleotide Metabolism	Pyrimidine metabolism	2934373	1	0.829043	1.10193	0.432509	0.337902	0.250886	0.32892	0.489935	0.666859	2.93437e+06	2.70631e+06	2.24052e+06	1.98381e+06	2.15271e+06	2.37567e+06	2.0876e+06	1.50761e+06	1.91273e+06	2.07958e+06	2.41912e+06	2.49607e+06	2.74252e+06	2.8223e+06	2.76272e+06	1.06575e+06	1.20289e+06	1.14451e+06	925492	859120	992133	813243	586944	656777	1.01171e+06	625014	569463	466634	674721	679241	866453	754566
p3020	443.024	17.4001	C10H15N5O11P2	GDP	8	Nucleotide Metabolism	Purine metabolism	2886562	1	0.956552	0.828466	0.434831	1.08497	1.19726	1.55405	0.884942	0.864993	1.75058e+06	1.56745e+06	1.61577e+06	1.18952e+06	1.2505e+06	1.22025e+06	1.8835e+06	1.14675e+06	1.35754e+06	1.44541e+06	1.23541e+06	1.05445e+06	1.11108e+06	1.53046e+06	1.17756e+06	503860	557617	620280	791883	732726	1.1729e+06	986282	1.90744e+06	2.14554e+06	1.78824e+06	1.52887e+06	2.18198e+06	1.79143e+06	1.95758e+06	1.36852e+06	1.93412e+06	2.1412e+06
p3093	323.052	14.9303	C9H14N3O8P	CMP	10	Nucleotide Metabolism	Pyrimidine metabolism	3132903	1	1.47326	1.03382	2.38136	2.25389	1.20085	1.67858	1.34752	1.22741	851284	866754	593646	587891	816950	1.19936e+06	1.20374e+06	1.03044e+06	878075	1.16379e+06	918571	703981	695958	666025	857667	1.76212e+06	1.79598e+06	2.16213e+06	1.40766e+06	1.7225e+06	888637	818317	3.1329e+06	2.53541e+06	1.00138e+06	745813	887272	899502	806161	1.12424e+06	1.1517e+06	1.11597e+06
p3138	411.034	13.3133	C10H15N5O9P2	dADP	6	Nucleotide Metabolism	Purine metabolism	1704289	1	1.18982	0.995739	0.312022	0.936479	0.675309	0.968614	0.603132	0.753681	1.31003e+06	1.53475e+06	1.50594e+06	956893	1.11363e+06	1.52456e+06	1.68167e+06	1.37635e+06	1.35327e+06	1.70429e+06	1.21482e+06	1.05249e+06	1.23254e+06	1.40405e+06	1.48998e+06	405214	374755	413484	405827	404289	1.06223e+06	1.3205e+06	1.04604e+06	1.29723e+06	1.28735e+06	832592	825915	818678	900347	958792	1.3441e+06	1.29285e+06
p318	135.055	8.86638	C5H5N5	Adenine	10	Nucleotide Metabolism	Purine metabolism__Zeatin biosynthesis	164873778	1	1.18219	0.98956	0.497775	0.794981	0.678759	0.787874	0.483189	0.917859	8.28338e+07	1.15399e+08	1.56681e+08	1.38674e+08	1.44176e+08	1.34854e+08	1.40682e+08	1.60124e+08	1.60073e+08	1.58226e+08	1.42239e+08	1.16085e+08	1.07431e+08	1.24994e+08	1.40358e+08	8.77134e+07	7.27154e+07	5.26317e+07	5.14085e+07	5.29939e+07	1.02978e+08	1.48763e+08	6.36466e+07	7.0938e+07	1.20685e+08	1.08419e+08	8.50839e+07	6.53722e+07	9.02574e+07	8.37555e+07	1.35266e+08	8.60422e+07
p3213	242.09	9.90657	C10H14N2O5	Telbivudine	5	Nucleotide Metabolism	undefined	830578	1	1.01548	1.16379	0	0.480089	0.86776	0.581972	0.577458	0.654305	329008	579900	830578	624475	428808	503445	447597	574886	774445	535616	772812	507689	651646	821213	496826	0	0	0	0	0	234847	294076	241662	227139	343054	432316	534354	276198	596271	584314	404493	395988
p3368	146.069	7.11118	C5H10N2O3	3-Ureidoisobutyrate	8	Nucleotide Metabolism	Pyrimidine metabolism	1991725	1	1.12185	1.05544	0.223682	1.07402	1.21495	1.37611	1.04145	1.29119	1.43907e+06	1.00603e+06	1.08023e+06	670576	922235	1.51326e+06	953905	812293	913179	1.54916e+06	848289	1.16208e+06	1.22238e+06	1.14834e+06	1.0208e+06	276271	254635	209967	238811	165151	1.33426e+06	1.39551e+06	802181	899249	1.06579e+06	1.26939e+06	1.37354e+06	1.05053e+06	1.32253e+06	1.20229e+06	1.48191e+06	1.59817e+06
p3417	522.991	18.8588	C10H16N5O14P3	GTP	6	Nucleotide Metabolism	Purine metabolism__Riboflavin metabolism__Folate biosynthesis	630990	1	0.814039	0.763003	0.182082	0.436183	0.80687	0.876637	0.5453	0.705076	630990	327005	342110	234982	312577	248964	425971	240067	185312	403756	334431	287350	253334	281744	252915	44262.5	51450.2	54782.1	119165	66766.1	138803	197738	135306	178937	155135	446207	347626	221395	323282	152313	324973	258510
p3419	251.102	7.36753	C10H13N5O3	Deoxyadenosine	10	Nucleotide Metabolism	Purine metabolism	1592877	1	1.10137	1.12183	0.322449	0.962529	0.653302	1.06625	1.62455	1.24007	514173	643979	586905	469983	763448	567840	662329	543928	522628	983698	682656	581980	625789	830265	620681	259788	179467	201445	160381	159330	610311	393041	624317	616415	622797	359256	394142	289712	470466	432278	601905	726483
p343	283.092	12.139	C10H13N5O5	Guanosine	10	Nucleotide Metabolism	Purine metabolism	193038644	1	0.940389	0.783611	30.752	1.13815	1.51656	0.715541	0.582592	6.93136	4.5067e+06	3.26987e+06	3.33546e+06	3.93151e+06	2.67205e+06	3.02592e+06	2.99289e+06	4.81568e+06	2.79705e+06	3.02802e+06	3.058e+06	2.6516e+06	2.75514e+06	2.5598e+06	2.85761e+06	1.17179e+08	1.08225e+08	1.17002e+08	1.04443e+08	9.79409e+07	2.19687e+06	2.6425e+06	6.96125e+06	5.75785e+06	2.6046e+06	5.93772e+06	5.83374e+06	5.58857e+06	4.94267e+06	4.56414e+06	2.25614e+06	3.0283e+06
p3432	331.068	11.5381	C10H14N5O6P	dAMP	10	Nucleotide Metabolism	Purine metabolism	1603766	1	1.26678	1.10206	1.00606	0.93973	0.607789	1.14254	1.42848	1.05113	886774	784028	605406	553552	675437	1.09745e+06	966381	560625	680698	1.13514e+06	935401	724727	651642	860479	690692	727403	694797	775539	649441	679250	503408	457961	766518	780953	785098	412833	398795	402893	470125	445775	872840	899518
p3731	482.985	17.8263	C9H16N3O14P3	CTP	8	Nucleotide Metabolism	Pyrimidine metabolism	964889	1	0.717298	0.649217	0.314931	0.363656	0.531402	0.736354	0.406974	0.621901	964889	500357	385831	338734	388403	425488	469966	267095	244884	441915	388078	371018	304968	293740	316015	84550.4	125233	159181	274500	168495	145179	162076	214975	213297	202056	388386	321013	176166	327393	157111	343834	283303
p3980	403.018	16.386	C9H15N3O11P2	CDP	8	Nucleotide Metabolism	Pyrimidine metabolism	1083240	1	0.889184	0.718341	1.34805	1.39297	0.77626	1.41238	0.716047	0.933501	541724	381617	311590	310547	382091	381707	436121	270907	247933	377295	326813	272890	219136	272176	293638	452730	558327	544187	489196	554022	201467	208891	1.08324e+06	872267	319184	288051	300692	253102	331797	322652	405389	429481
p4044	132.053	11.3292	C4H8N2O3	3-Ureidopropionate	10	Nucleotide Metabolism	Pyrimidine metabolism__beta-Alanine metabolism__Pantothenate and CoA biosynthesis	784186	1	0.234556	3.27918	0	18.9061	0.692845	44.3324	40.6084	10.1202	14419.8	0	27935.3	0	22434.2	0	15196.7	0	0	0	25626	51865.1	47094.7	45073.9	42796.6	0	0	0	0	0	70718.1	67642.5	337039	352537	396976	0	0	16894.1	0	27994.9	446065	375235
p4227	491.001	14.8386	C10H16N5O12P3	dATP	8	Nucleotide Metabolism	Purine metabolism	506658	1	1.11238	0.952595	0.230483	0.465193	0.630365	0.973459	0.656093	0.772469	470325	331158	286141	254868	330054	394318	444449	296252	218834	506658	363201	284735	371827	265471	308026	61784	70073	66483.7	125878	61274.7	159479	177463	125259	138657	177198	269491	247898	134187	221498	181241	328999	358372
p4434	284.076	11.6108	C10H12N4O6	Xanthosine	10	Nucleotide Metabolism	Purine metabolism__Caffeine metabolism	469483	1	1.09541	1.37011	0	1.55269	2.16825	1.52199	2.70857	1.21803	188461	159342	166221	86528.8	123311	169463	163940	133673	127287	198564	180321	136676	173794	224194	276789	0	0	0	0	0	287335	302694	147229	126880	259799	334084	320841	234059	322492	358042	204210	208313
p46	345.047	11.9492	C10H12N5O7P	3',5'-Cyclic GMP	8	Nucleotide Metabolism	Purine metabolism	114218552	1	0.937152	0.758177	3.51521	0.289862	0.342597	0.379455	0.215832	1.03711	3.28055e+07	2.93418e+07	2.01448e+07	3.4121e+07	2.9594e+07	3.454e+07	2.12105e+07	2.72864e+07	2.37145e+07	3.00793e+07	2.19903e+07	2.25771e+07	2.69052e+07	1.87947e+07	2.04319e+07	9.29466e+07	1.14219e+08	1.09004e+08	9.99402e+07	9.71363e+07	7.59038e+06	1.06407e+07	5.49524e+06	8.68315e+06	9.91242e+06	1.22875e+07	1.20144e+07	7.82608e+06	1.01062e+07	7.78737e+06	1.52608e+07	1.35034e+07
p467	267.097	8.29611	C10H13N5O4	Adenosine	10	Nucleotide Metabolism	Purine metabolism	150324735	1	1.0453	0.983523	1.83101	1.08276	0.868818	0.929443	0.88571	1.36013	3.73162e+07	3.94504e+07	4.1533e+07	5.33711e+07	4.10606e+07	4.51543e+07	4.82648e+07	3.60279e+07	4.75137e+07	4.54074e+07	3.3509e+07	4.39659e+07	4.37328e+07	4.66217e+07	4.13968e+07	1.02844e+08	8.36849e+07	7.63675e+07	6.45421e+07	6.20752e+07	2.94632e+07	3.95667e+07	6.11942e+07	5.68216e+07	4.32916e+07	3.45908e+07	4.65286e+07	3.35665e+07	3.35586e+07	3.65803e+07	3.20246e+07	4.17377e+07
p4878	387.023	15.3704	C9H15N3O10P2	dCDP	10	Nucleotide Metabolism	Pyrimidine metabolism	155530	1	1.37258	1.32992	1.66397	2.4903	1.26179	2.89932	1.70259	1.50689	47272.1	44342.5	29156	24835.6	30664.7	50708.5	57326.5	37379.1	45003.1	51528.8	34842	36071.3	44354.2	65087.3	54071.2	54964	53376	61392.2	66449.7	57127.3	82609.6	61016.1	96744.6	110058	88539.2	21614.1	41853.9	42889.1	58755.7	57304.2	80648.9	78693.8
p553	268.081	10.2875	C10H12N4O5	Inosine	10	Nucleotide Metabolism	Purine metabolism	125992106	1	1.32296	0.666874	14.202	2.99285	2.86288	1.69214	0.777774	4.60187	4.67388e+06	4.98585e+06	6.72672e+06	5.11349e+06	4.41657e+06	5.46615e+06	5.64804e+06	7.39856e+06	1.04174e+07	5.35637e+06	3.83588e+06	2.9329e+06	2.88961e+06	4.62233e+06	3.00233e+06	7.4289e+07	7.65604e+07	7.37876e+07	7.34229e+07	7.00071e+07	1.89747e+07	1.82854e+07	1.72839e+07	1.43537e+07	8.66675e+06	9.19088e+06	1.34343e+07	2.14606e+07	1.32699e+07	1.68403e+07	7.56444e+06	7.23107e+06
p610	663.109	12.822	C21H27N7O14P2	Fenugreekine	7	Nucleotide Metabolism	undefined	88797608	1	0.90491	1.10123	0.171553	1.18793	0.985978	1.26725	1.34485	0.891139	6.11002e+07	5.80573e+07	6.19265e+07	5.22763e+07	5.03351e+07	6.52519e+07	5.988e+07	3.96225e+07	4.26014e+07	4.93631e+07	6.15204e+07	5.40204e+07	6.50288e+07	6.80622e+07	6.37831e+07	1.01057e+07	8.28663e+06	9.05885e+06	1.10242e+07	1.01935e+07	6.38845e+07	5.5476e+07	5.85082e+07	7.03449e+07	8.87976e+07	5.03889e+07	5.49387e+07	5.17254e+07	6.66786e+07	5.59857e+07	6.77488e+07	7.71144e+07
p620	427.029	12.8101	C10H15N5O10P2	Adenosine 2',5'-bisphosphate	6	Nucleotide Metabolism	PurineMetabolism	4354162	1	0.971667	1.17581	0.18336	1.36181	1.08181	1.36649	1.39885	0.962258	2.97753e+06	2.5632e+06	2.44938e+06	2.15928e+06	2.53663e+06	2.82994e+06	2.89931e+06	1.97058e+06	1.98102e+06	2.64573e+06	2.97745e+06	2.67743e+06	3.06837e+06	3.16157e+06	3.03155e+06	494282	436608	494140	488220	412852	3.14896e+06	2.94627e+06	3.11052e+06	3.71605e+06	4.35416e+06	2.54452e+06	2.7399e+06	2.43228e+06	3.10523e+06	2.90188e+06	3.38503e+06	3.77316e+06
p632	506.996	12.824	C10H16N5O13P3	dGTP	6	Nucleotide Metabolism	Purine metabolism	468969	1	1.10975	1.13532	0.209063	1.26464	1.00592	1.35744	0.845483	0.865417	306937	294666	209075	212482	289208	264074	409585	217045	240816	324879	251255	293787	307860	289634	347416	40539.1	46072.9	57897.8	82193	47665	346710	354420	261735	323412	373393	222349	214064	256422	385530	241767	324952	346627
p681	347.063	12.621	C10H14N5O7P	AMP	10	Nucleotide Metabolism	Purine metabolism__Zeatin biosynthesis	72242888	1	1.0272	1.10104	1.27081	1.20263	0.805427	1.37313	1.03159	0.975665	4.42054e+07	4.76804e+07	4.00408e+07	3.8044e+07	3.41469e+07	5.02875e+07	5.91586e+07	4.74653e+07	4.56504e+07	7.10723e+06	4.88673e+07	4.00354e+07	4.38279e+07	3.96878e+07	5.23234e+07	5.7793e+07	4.18424e+07	4.92777e+07	5.26594e+07	5.78219e+07	2.87957e+07	3.24385e+07	6.30627e+07	7.22429e+07	4.89383e+07	3.33517e+07	3.18928e+07	2.99347e+07	3.49843e+07	3.42383e+07	6.1737e+07	4.7206e+07
p936	149.07	8.00621	C6H7N5	7-Methyladenine	8	Nucleotide Metabolism	BaseExcisionRepair	24722747	1	1.33927	0.691543	0.30458	0.627947	0.816162	0.68428	0.302129	0.822897	1.55006e+07	1.78019e+07	1.85697e+07	1.11304e+07	1.38274e+07	2.13156e+07	1.73147e+07	1.87083e+07	2.08349e+07	2.47227e+07	1.13442e+07	1.17913e+07	1.05529e+07	9.67104e+06	9.77178e+06	5.54845e+06	2.85818e+06	5.27382e+06	5.60227e+06	4.1181e+06	8.97303e+06	8.68064e+06	1.17951e+07	1.14915e+07	7.3048e+06	1.40428e+07	1.08285e+07	1.07724e+07	1.54633e+07	1.15986e+07	1.01104e+07	1.21642e+07
p992	347.063	11.9709	C10H14N5O7P	3'-AMP	8	Nucleotide Metabolism	Purine metabolism	29289708	1	0.883829	0.808049	10.4271	0.83498	0.733272	1.11515	0.752437	2.201	2.36806e+06	2.27561e+06	1.86444e+06	2.11279e+06	2.04174e+06	2.59887e+06	1.99535e+06	1.61362e+06	1.15513e+06	2.06097e+06	1.90892e+06	1.5467e+06	1.22814e+06	1.79889e+06	2.13328e+06	2.29807e+07	2.92897e+07	2.51548e+07	1.20292e+07	2.17263e+07	1.06899e+06	927425	1.9118e+06	2.39254e+06	2.60233e+06	2.12044e+06	1.65633e+06	1.27196e+06	1.39016e+06	1.37972e+06	2.74929e+06	2.26007e+06
n1156	248.101	14.1236	C9H16N2O6	Glu-Thr	5	Peptide(di-)	Acidic peptide	768708	1	1.38879	0.864277	2.05856	2.44092	1.05961	1.08606	1.36535	2.65027	111863	114918	160084	76716.2	104668	161280	164981	116198	129958	216764	97020.2	100740	117186	96219.2	79959.6	250870	221641	241208	238003	218057	368723	472003	211082	198291	136949	106710	145485	77494.9	110920	161512	134251	74092.6
n1254	245.138	8.05495	C10H19N3O4	Ile-Asn	5	Peptide(di-)	Hydrophobic peptide	222122	1	1.81758	0.724512	1.12364	2.16221	1.35907	0.944458	0.673254	1.05026	57231.5	68740.2	79148	53792.7	50101.5	61223.7	114484	118768	121312	145870	52909.9	39499.5	44530.4	43492.6	43452.1	65032.8	73847.9	88682.1	60544.2	59114.1	208151	222122	95629.1	88315.1	53936	68918.8	74830.9	90267.5	92135.2	93818.5	47071.1	57336.9
n139	230.09	14.6482	C9H14N2O5	Aspartyl-L-proline	5	Peptide(di-)	Acidic peptide	205934	1	0.717765	1.47595	0.0558968	0.8004	1.02736	1.14239	0.725446	0.984407	116788	100748	86456.5	102488	141167	76625.2	88262.1	64742.4	84725.4	78727.7	173097	153492	147485	147468	186760	5820.98	6815.49	6196.54	5088.98	6689.79	77015.4	79655.2	83298.4	86261	112107	107548	95865.1	96139.1	135910	127173	148049	129975
n2340	276.095	13.2097	C10H16N2O7	Glu-Glu	5	Peptide(di-)	Acidic peptide	435193	1	1.2167	1.13541	0.294543	1.52957	0.976872	0.76213	0.682959	0.84369	193326	139885	118635	103437	108148	107909	175046	170950	167757	185533	203400	110497	149800	128599	160965	52123.1	38102.8	36138.6	22745.4	46298.8	315501	435193	90719.5	91305.5	82043.4	113027	159953	105381	138379	131348	79865.1	81820.8
n308	318.133	6.90227	C15H18N4O4	Trp-Asn	5	Peptide(di-)	Hydrophobic peptide	6655983	1	1.03878	0.713452	29.7148	0.636019	0.743856	0.543857	4.97687	5.44598	68034.7	107059	181397	198124	143822	96085.4	115082	202512	198782	113063	110815	92249.3	104070	78692.6	112473	3.68446e+06	6.65598e+06	3.36406e+06	2.84757e+06	4.20186e+06	58301.7	41822.6	113932	114719	115443	108075	102563	90488.3	113002	105407	115975	56686.5
n956	172.085	13.2755	C7H12N2O3	Glycylproline	5	Peptide(di-)	Polar peptide	638627	1	0.905251	1.10119	0.277105	0.37755	0.199387	0.309939	1.13319	0.775575	395729	359751	164200	150067	362773	215578	159262	309965	433604	178380	412235	412294	203297	285338	264310	87740.5	94056.4	68911.1	74102.7	72147.7	172181	153977	42112.4	64391.1	108186	71985.3	63817.6	32150	75630.3	42043.1	91665.9	97592.4
p1024	245.174	15.8553	C11H23N3O3	Lys-Val	7	Peptide(di-)	Basic peptide	25203487	1	0.84195	1.08322	0.420685	3.18487	2.37	3.94978	3.57365	2.12816	6.09075e+06	3.9272e+06	3.89705e+06	5.46073e+06	4.28921e+06	5.13607e+06	3.49083e+06	4.67393e+06	4.48987e+06	2.13399e+06	3.11943e+06	6.12331e+06	4.18226e+06	5.41738e+06	6.792e+06	1.48213e+06	1.88864e+06	2.91805e+06	1.84438e+06	1.82228e+06	1.00118e+07	1.12605e+07	1.13918e+07	2.11153e+07	2.15904e+07	1.48689e+07	9.40294e+06	1.18858e+07	8.84382e+06	1.10845e+07	2.52035e+07	2.17617e+07
p1205	218.127	7.48082	C9H18N2O4	Ile-Ser	7	Peptide(di-)	Hydrophobic peptide	14815499	1	2.40781	1.01525	1.22544	17.796	3.6958	2.99955	7.08329	9.36279	279748	209185	296056	162765	176130	223392	264423	194178	230261	1.79384e+06	284691	230579	198765	222255	204738	334789	274220	274095	224514	269630	1.02978e+07	8.08729e+06	436008	443628	735891	782873	914190	787133	744052	925407	538354	584201
p1213	202.132	13.3327	C9H18N2O3	Ile-Ala	7	Peptide(di-)	Hydrophobic peptide	17149018	1	1.1781	1.32849	0.046694	1.74843	1.1033	1.53527	0.568359	0.871912	7.63597e+06	1.04664e+07	6.0538e+06	4.7611e+06	4.49035e+06	9.04827e+06	6.31516e+06	4.6546e+06	7.22539e+06	1.21141e+07	4.20683e+06	9.87175e+06	8.02011e+06	9.57981e+06	1.27033e+07	256283	235218	384528	460005	223905	1.3349e+07	1.7149e+07	3.89972e+06	7.73745e+06	1.62759e+07	6.01229e+06	6.44209e+06	5.76642e+06	8.01323e+06	1.06246e+07	1.06073e+07	1.22758e+07
p1794	293.174	14.2629	C15H23N3O3	Lys-Phe	5	Peptide(di-)	Basic peptide	7523335	1	0.949235	0.752262	0.555962	40.1735	3.08091	1.58946	4.9388	17.8756	59623.8	60050.5	53892.8	58916.3	59361.8	37659.7	47393.2	82042.7	64438.5	45495.6	54529.3	38907.8	56240.7	39173.6	30692.6	32646.7	33263.6	23950.1	43710.7	28683.8	4.96485e+06	6.51031e+06	66092.4	61058.7	122126	207418	204201	140660	179112	167755	97134.5	87886.1
p1906	247.08	15.1065	C8H13N3O6	Asn-Asp	5	Peptide(di-)	Acidic peptide	3071155	1	0	1.09907	0	290.041	14.4916	11.9577	9.47199	107.782	12574	0	0	0	8935.73	0	0	0	0	0	11608.9	0	0	0	12031.8	0	0	0	0	0	3.07115e+06	3.05409e+06	25180.6	26737.5	61539.4	90967.2	96587.6	42790.5	42918	38448	46784	35532.2
p2368	259.189	12.6771	C12H25N3O3	Ile-Lys	7	Peptide(di-)	Basic peptide	7624415	1	1.07291	0.820417	3.53726	7.26692	0.823799	0.541977	1.00026	3.56471	361305	411599	460760	300461	259718	259667	352001	363751	342308	606899	308834	250370	291934	354616	265945	1.54517e+06	1.41192e+06	872263	1.22188e+06	1.29406e+06	6.28408e+06	6.08637e+06	188440	243941	232890	270351	243189	198208	263474	502545	207427	178497
p2374	202.132	11.7408	C9H18N2O3	Leu-Ala	7	Peptide(di-)	Hydrophobic peptide	6741240	1	0.945054	0.887965	0	4.86962	6.78171	1.8503	2.17558	2.27456	1.17814e+06	509807	717141	525403	779165	704967	887526	718179	594800	600356	671454	571491	779385	718152	553562	0	0	0	0	0	6.74124e+06	6.06798e+06	1.56288e+06	1.31902e+06	2.37351e+06	6.57718e+06	6.08743e+06	5.42903e+06	3.81787e+06	3.24629e+06	1.12878e+06	998810
p2454	245.174	16.4575	C11H23N3O3	Lys-Val	7	Peptide(di-)	Basic peptide	6836156	1	0.780976	1.15011	0.47781	2.9394	2.9723	4.30585	4.45644	2.56175	1.79296e+06	1.07295e+06	1.11611e+06	1.24119e+06	909203	1.60772e+06	982810	1.02184e+06	1.17688e+06	0	946143	1.33323e+06	1.24511e+06	1.53512e+06	1.99335e+06	510909	635780	852858	422578	508000	2.19283e+06	3.21249e+06	3.39752e+06	4.42835e+06	4.79443e+06	3.56229e+06	1.81368e+06	4.94e+06	3.41311e+06	4.4983e+06	4.59246e+06	6.83616e+06
p2489	232.142	6.96826	C10H20N2O4	Ile-Thr	7	Peptide(di-)	Hydrophobic peptide	5623022	1	1.29075	0.939374	1.49304	2.18037	2.30358	1.86222	1.24456	1.74426	888127	650981	758069	639859	1.11672e+06	450989	1.11601e+06	635344	505830	2.52421e+06	824055	917113	429850	1.04788e+06	589102	1.91221e+06	1.09251e+06	1.00335e+06	840551	1.2038e+06	2.42297e+06	2.30431e+06	1.43809e+06	1.09888e+06	1.57446e+06	1.74147e+06	1.7842e+06	1.34155e+06	1.78911e+06	2.68185e+06	906261	1.64251e+06
p2614	188.116	11.9523	C8H16N2O3	Glycyl-leucine	7	Peptide(di-)	Hydrophobic peptide	3744884	1	0.770205	0.868945	0.675713	3.28178	3.22701	2.65432	3.58007	2.12916	967561	815173	630985	490913	427148	554584	428706	437480	691233	454151	586602	550983	617258	591542	548752	394185	474410	569903	373607	439224	2.7044e+06	3.51132e+06	805501	1.11978e+06	2.79317e+06	1.63536e+06	3.74488e+06	1.58801e+06	2.04714e+06	1.73629e+06	1.52785e+06	1.42203e+06
p2758	303.154	15.7957	C11H21N5O5	Glu-Arg	7	Peptide(di-)	Basic peptide	3050091	1	1.16083	1.37851	2.22444	1.92838	1.12789	0.86679	1.01441	1.25334	551868	654353	797087	695559	709961	736729	915620	761832	691272	851615	1.01422e+06	810734	897053	1.02606e+06	951041	1.32777e+06	1.30983e+06	1.78537e+06	1.67238e+06	1.4874e+06	2.14302e+06	2.33752e+06	793756	764123	535093	655399	731212	836961	734005	887202	666710	557596
p2799	273.18	13.3393	C11H23N5O3	Val-Arg	7	Peptide(di-)	Basic peptide	2432734	1	1.09534	1.05719	2.95324	1.59274	0.678793	0.469139	0.647865	1.23038	734382	576458	608246	238808	578442	575599	436736	351587	374553	1.25875e+06	696244	527818	530355	520674	617737	1.76101e+06	1.73183e+06	1.86536e+06	1.36701e+06	1.35586e+06	1.53291e+06	2.05778e+06	239467	271020	257086	303668	354041	287572	295389	616735	265662	275075
p2801	275.148	14.2949	C11H21N3O5	L-a-glutamyl-L-Lysine	5	Peptide(di-)	Basic peptide	1392618	1	1.05442	0.776093	0.443174	1.64765	1.1612	0.913563	0.775468	1.12415	654034	490001	775839	401620	393023	519446	692336	648664	602681	399127	386984	356122	429836	408761	525015	290270	190070	282179	187362	253122	1.31975e+06	1.39262e+06	683521	589494	487185	567677	708335	657287	593079	625711	509525	518030
p2919	214.132	8.84239	C10H18N2O3	Val-Pro	5	Peptide(di-)	Hydrophobic peptide	2624082	1	3.38506	1.03533	0.832761	2.51596	2.17122	2.53622	1.36663	1.60736	195425	187584	185788	153848	175376	190379	265220	202440	170272	2.21154e+06	206814	206985	177852	168383	169709	285917	33936.9	112575	98688.2	216720	506551	574240	362793	329319	486483	411718	372367	317743	516144	331829	434889	334361
p2934	289.139	17.481	C10H19N5O5	Asp-Arg	7	Peptide(di-)	Basic peptide	2760094	1	1.05303	1.48711	0.171714	1.95561	1.03259	0.651767	0.204738	1.51593	824203	661514	623976	491093	538265	726425	763785	590542	617020	607737	1.17141e+06	752557	775718	859786	1.10866e+06	101150	90079.3	85680.7	130290	131818	2.44597e+06	2.76009e+06	215779	293626	423306	873013	910977	461079	542820	453469	368916	378635
p2935	303.154	17.4736	C11H21N5O5	Glu-Arg	5	Peptide(di-)	Basic peptide	1031608	1	1.66544	1.62318	0.281367	3.87172	1.42605	1.80341	0.648033	3.20055	149717	134056	85955	106135	128250	226104	244137	174274	179124	182475	247412	207372	144504	154043	227250	32941.7	28055.8	42741.8	34526.7	31711.2	1.03161e+06	1.0054e+06	54504.1	100131	147314	236835	151896	121501	204602	146658	233587	276828
p2945	186.1	10.7586	C8H14N2O3	Ala-Pro	5	Peptide(di-)	Nonpolar peptide	2014435	1	3.61189	0.985985	2.94723	2.12262	2.50615	1.72966	1.02555	2.03976	152376	186583	213902	127366	131669	242327	267336	242157	166218	2.01444e+06	183330	139631	125705	205770	146080	650224	346163	542532	411939	441983	358488	300815	359338	379702	325001	281767	348253	407077	408331	589304	172291	232450
p3067	236.083	16.5604	C8H16N2O4S	Met-Ser	5	Peptide(di-)	Hydrophobic peptide	366622	1	0.771301	0.912006	0.00969883	0.327849	0.134359	0.478734	0.692165	0.549676	247060	283904	200813	176328	366622	176916	240346	192011	162412	211514	290103	169803	226763	239362	236528	0	12363.4	0	0	0	71992.2	66335.3	51343.5	61555.8	166692	35939.7	33717.3	24250.3	39839	37525.2	134920	110407
p3246	233.138	15.9369	C9H19N3O4	Lys-Ser	7	Peptide(di-)	Basic peptide	2312225	1	0.733376	0.71858	5.3731	16.4779	1.44808	0.544276	2.5351	8.86533	43661.7	26846.6	46350.3	14868.5	30978.8	19488.6	25964.4	21045.2	17215.4	35611	22875.1	28456.7	19131.7	21156	25297.8	144186	174204	193187	208714	153944	1.4202e+06	1.19898e+06	20847.7	16639.3	24384.2	53446.4	49560.2	41572.3	44704.2	46327.5	19811.4	20189.8
p3269	276.096	16.2616	C10H16N2O7	Glu-Glu	7	Peptide(di-)	Acidic peptide	2111008	1	1.19273	0.651077	0.874629	2.14897	0.54002	1.15824	1.18856	0.996771	510781	640831	689220	440302	450612	585513	720569	734777	728388	488985	421324	209508	369654	399946	378146	513687	448116	372129	590110	465224	2.06014e+06	2.11101e+06	451051	739570	508670	305873	281059	244470	283417	360378	631787	759593
p3292	287.196	12.5477	C12H25N5O3	Leu-Arg	7	Peptide(di-)	Basic peptide	1682365	1	1.83363	1.16622	3.78389	1.42664	1.38721	0.561055	0.813647	1.77978	283351	282138	549457	260907	359515	344850	385609	385612	383586	1.68236e+06	460774	349653	330331	469737	413329	1.45622e+06	1.1547e+06	1.32408e+06	1.32127e+06	1.31017e+06	928604	689636	360312	310449	186746	412023	462339	319821	423368	789762	241556	193509
p3411	293.174	12.4092	C15H23N3O3	Lys-Phe	5	Peptide(di-)	Basic peptide	354595	1	1.30291	0.967368	5.17931	0.678957	1.37391	0.37763	0.762449	1.99475	54084.3	59230.1	69139.7	57641.2	48509.4	42963	84590.7	61178.7	72681.4	114612	62218	58257.2	46760.4	66867.9	45083.5	343409	284829	259272	283363	323901	68341.6	58962.1	0	36974.7	31672	84400.4	69076.4	54923.3	54442.9	133674	24387.7	28507.4
p3456	172.085	11.943	C7H12N2O3	Glycylproline	7	Peptide(di-)	Polar peptide	1329122	1	1.48963	0.755861	1.76343	1.57036	1.75626	1.33195	0.750611	0.995629	492139	632390	667986	368537	250179	462981	560461	605168	762667	1.20057e+06	427954	263490	489536	339143	302432	900696	718624	873906	769395	989413	797158	692325	915093	607342	774591	336430	1.13448e+06	870058	1.00523e+06	888539	389089	583780
p3520	231.133	16.7902	C8H17N5O3	Gly-Arg	7	Peptide(di-)	Basic peptide	1687302	1	0.807914	0.802122	2.01381	0.400389	0.370888	0.381466	0.460743	0.89125	616969	686978	776801	438646	705374	489920	547973	495979	467209	604255	664085	486380	504316	571961	359915	1.59521e+06	1.35227e+06	1.20213e+06	1.22441e+06	1.12004e+06	242032	311772	233258	255136	248963	271519	230176	239742	204082	250508	291436	284041
p3521	203.127	16.7484	C8H17N3O3	Lys-Gly	5	Peptide(di-)	Basic peptide	506862	1	1.01054	0.59889	2.38569	0.535674	0.566071	0.545947	0.422312	1.00436	146864	155437	211151	170026	139705	140388	169761	214954	168617	138136	120888	84977.8	87346.1	100209	99574.9	506862	329628	274619	431794	420957	79550.6	92188.6	99197.6	94446.7	75574.4	89881.7	103367	83490	89941.4	99300.2	106025	91816.2
p3545	247.153	16.1698	C10H21N3O4	Lys-Thr	7	Peptide(di-)	Basic peptide	949216	1	0.803081	0.689322	1.05043	8.30667	1.13284	0.777187	1.6304	7.42423	47630.3	45419.7	48033.2	26805.8	34747	39958.2	26244.6	28890.3	31124.1	36515.7	30134.1	23898.9	32808.8	26031.9	26807.7	47363.8	40404.9	34566.8	47756.5	42762.7	788280	805850	19143.5	17668.5	52287.3	45705.7	42445.7	47267	43941.2	50195.1	43531.7	19062
p3899	275.16	14.9401	C10H21N5O4	Thr-Arg	7	Peptide(di-)	Basic peptide	1123817	1	1.04532	1.00364	2.37829	0.478334	0.399005	0.385314	0.644619	1.08597	398449	299833	302152	153495	399235	281045	298799	209131	134552	700026	472497	403700	210912	227326	244387	1.12382e+06	603254	672847	830362	463598	245544	190537	89088.3	116746	101015	139398	140908	72354.2	106943	160117	99470.7	172907
p3942	204.111	15.2445	C8H16N2O4	Val-Ser	7	Peptide(di-)	Hydrophobic peptide	1099592	1	0.768895	0.982687	0.390903	6.5866	7.60542	6.71378	5.85059	3.42094	167500	92034	99287.5	83694.6	87499.8	113447	94331.5	57321.9	65645.2	76781	84575	91297.8	106744	103839	134384	44826.8	37380.1	48438.5	40033.1	36506.2	629519	632806	550513	638176	1.03999e+06	776092	823410	716830	920268	794394	713584	674502
p3969	302.17	15.9216	C11H22N6O4	Gln-Arg	5	Peptide(di-)	Basic peptide	247986	1	0.866408	0.736009	1.90258	0.810809	0.730699	0.532455	0.569046	0.763029	93696.8	119895	132840	92899	109172	97115.2	90859.5	83902.4	96431.7	106918	88131.7	91203.1	77253.9	82071	65043.6	225973	218990	247986	215118	135501	75006.5	84668.8	126219	96875.5	61961.3	66051.1	72029.2	109385	69944	83380.9	62155.3	56636.5
p4064	283.164	17.8468	C12H21N5O3	Lys-His	7	Peptide(di-)	Basic peptide	816005	1	1.0335	0.470768	0.58942	8.83051	4.27343	0.282145	3.7385	7.24859	29183.4	16122.5	21570.8	24751.6	16626.2	18624.3	26489	27026.5	19782.8	19958.6	24673	7448.35	0	10662.5	8178.91	16180.3	0	11339.4	19199.8	17087.9	467496	488447	0	0	0	184262	87044.6	62736.5	71848.8	56725.9	0	12993.3
p4090	309.169	17.1369	C15H23N3O4	Lys-Tyr	7	Peptide(di-)	Basic peptide	599789	1	0.932058	0.684153	0.313058	2.64668	0.844863	1.07414	1.00799	2.42779	84311.2	95987.1	82584.7	94811.2	96791.6	80092.5	89169.8	92380.1	71084.2	90880.2	98649.3	62846.4	50866.1	46061.5	52514.3	36561	22966.6	11603	38313.1	32836.7	525435	474110	63607.7	71159.4	68564.8	120053	73482.7	47677.3	68916.4	73848.6	108155	98461.1
p4220	268.154	7.21742	C12H20N4O3	His-Leu	7	Peptide(di-)	Basic peptide	709878	1	1.53953	0.913131	3.41755	1.23042	1.54838	1.03556	0.944289	1.51836	191386	126633	196828	88902.7	143982	139949	268633	107241	137463	497875	170404	141592	142366	108402	120014	709878	579604	468294	401279	396358	260208	269451	123691	112773	153903	156551	181814	134038	187840	497533	138893	136055
p4234	271.165	15.6429	C11H21N5O3	Pro-Arg	7	Peptide(di-)	Basic peptide	662360	1	0.974144	0.770116	2.20522	1.17168	1.15717	0.838711	0.584105	1.22223	182953	213992	222823	125556	160655	202484	209743	164688	157373	148266	155090	126350	131798	130204	154267	588848	313113	325155	359816	410953	351753	352532	118596	128678	109964	231807	223418	191572	218160	183417	132644	158762
p4306	229.106	12.9265	C9H15N3O4	Asn-Pro	7	Peptide(di-)	Polar peptide	589049	1	2.07839	1.03246	4.28518	1.76257	1.6576	1.57457	2.22678	1.7499	117296	90431.5	118251	29845.1	54024.5	216339	168377	105147	209353	152605	115198	77819.9	85178.1	53457.8	91496.5	416021	326800	343152	290383	379915	216258	210836	79679.2	128262	87349.8	124435	165245	118648	144814	126220	114561	112392
p4409	310.116	7.39666	C14H18N2O6	Glu-Tyr	7	Peptide(di-)	Hydrophobic peptide	496646	1	0.924282	0.981152	0	0.853972	0.472329	0.913033	0.776927	0.725614	343667	318299	264065	238295	238686	237552	289734	280617	258142	230733	258852	319057	245041	293611	260006	0	0	0	0	0	366861	298818	137989	157505	236958	115797	127352	106001	167167	146366	280720	277464
p4880	337.176	13.2161	C15H23N5O4	L-Tyrosyl-L-arginine	7	Peptide(di-)	Basic peptide	161632	1	0.684076	1.13259	3.1837	0	0.146471	0	0	0.946853	61230.7	33696.1	50671.9	0	75507.5	17309	21409.9	0	0	112535	56388.5	57624.9	58777.5	34302	43329.9	151927	140380	141519	130437	139673	0	0	0	0	0	0	0	0	0	32385.6	0	0
p4902	288.155	15.731	C10H20N6O4	Asn-Arg	7	Peptide(di-)	Basic peptide	148051	1	0.905799	0.805219	1.99779	0.572535	1.04676	0.602323	0.557923	1.03314	90972.3	63948.5	62643.2	43542.7	46836.5	56311.5	60409.5	52622.8	45056.9	64533.7	51631.8	57258.9	41260	51332.5	46478.5	130242	127264	148051	119150	90499.6	50818.8	65236	15680.5	17522.7	27050	72243	55443	79521.3	63989.4	51145.2	57895.8	27730.5
p653	287.196	13.7624	C12H25N5O3	Ile-Arg	5	Peptide(di-)	Basic peptide	4376166	1	1.21858	1.0696	0.447092	9.34073	1.67082	1.61193	3.09409	5.15059	189232	179036	182150	205892	223062	191823	248691	201375	279148	272406	213655	199823	191722	238752	203587	65803.9	70250.3	89034.8	103325	109455	4.37617e+06	3.98963e+06	182158	246608	353475	322017	357582	262487	307509	386755	238506	290936
p852	259.19	8.16137	C12H25N3O3	Leu-Lys	5	Peptide(di-)	Basic peptide	385445	1	0.910605	0.702979	1.43775	0.0958014	0.213725	0.135202	0.112556	0.736294	179941	187285	223787	172999	235053	166349	173014	170408	168633	231350	143281	138337	135742	132123	152838	281642	302768	260997	291877	299119	26675.8	20609.9	0	22665.9	25760.3	58332.8	35507.8	44517.2	46797	28370.9	36275.1	20497.4
p862	278.094	11.1475	C10H18N2O5S	Glu-Met	7	Peptide(di-)	Hydrophobic peptide	29545898	1	1.38655	0.632985	1.25409	251.864	5.01145	5.45195	3.95443	110.878	97479.2	27194.2	68462.4	0	29892.7	60419.3	76476.9	41962.8	54965	75415.7	49133.3	46112	0	21436.2	24492.2	77719.3	59597.1	38983.4	37728.1	65670.1	2.62213e+07	2.95459e+07	80375.6	126854	198486	286715	197010	154232	284115	195625	218382	305698
n1270	488.139	9.3979	C19H28N4O7S2	Cys-Thr-Cys-Tyr	7	Peptide(tetra-)	Hydrophobic peptide	6428105	1	1.74316	1.03791	86.7727	0.527951	0.699271	0.38351	0.027568	11.0412	40716	31945	17127.5	65898.1	71204	58068.3	32095	48714	26068.4	230562	58271.9	39195.6	42209.4	37536.4	58278.2	3.70643e+06	5.61683e+06	4.52071e+06	3.19119e+06	2.65277e+06	20710.9	23728.2	31100.4	31907.4	12340.3	30031.8	28903.9	38996.3	29439	31287.2	20900	16003.8
n1282	482.202	9.39498	C21H30N4O9	Asp-Phe-Thr-Thr	5	Peptide(tetra-)	Hydrophobic peptide	351012	1	1.06061	0.950132	4.66241	0.928828	0.918263	0.682047	0.518003	2.23267	60488.9	52904.8	36552.9	70669.7	65169.2	54773.6	54514.9	62184.6	54241.8	77391	56852.2	57128.8	54374	45448.3	57730.7	256788	229483	351012	250462	244705	44372.9	51171.3	67595.6	62958.6	39347.1	50868.1	45403.2	59074.7	58851.8	48228.5	37431.2	35710.7
n1821	450.16	11.5344	C17H30N4O6S2	Cys-Met-Thr-Pro	5	Peptide(tetra-)	Hydrophobic peptide	447369	1	1.5973	1.9594	0	53.1442	8.3069	2.14879	5.89677	25.2162	6007.52	4934.89	5319.2	0	0	0	12170.5	7096.07	0	6708.02	7142.72	0	6785.98	12640.1	5294.17	0	0	0	0	0	447369	400879	15962.4	0	0	29369.9	35194.1	16469.2	27562.1	26488.2	0	6548.6
n2266	358.222	4.6711	C16H30N4O5	Ala-Leu-Val-Gly	5	Peptide(tetra-)	Hydrophobic peptide	393644	1	1.02142	0.814489	1.66156	0.538145	0.788293	0.471338	0.471863	0.502858	131718	187571	189169	243249	154397	158603	148715	260604	174838	182751	88575.3	163235	153013	192828	140360	234107	293947	393644	225798	358048	128354	112244	108402	64954.1	73661.2	93097.7	194139	154331	153994	118713	83001.3	64985
n2317	374.18	10.8125	C15H26N4O7	Ala-Leu-Asp-Gly	7	Peptide(tetra-)	Hydrophobic peptide	596827	1	1.42318	0.607702	0.686974	3.99298	1.1558	0.718804	0.419559	1.27827	51028.3	55905.3	114239	72588.9	53780.7	78267.4	100039	109720	122807	83780.9	48985.5	19962.3	55902.7	37357	48994.3	48529.1	50317.4	52920.8	44463	42522.1	534414	596827	111790	85083.8	59615.1	67031.3	89239.1	99726.3	74701.3	70990.5	26905.6	42243.3
n2447	374.216	12.8872	C16H30N4O6	Ala-Leu-Thr-Ala	7	Peptide(tetra-)	Hydrophobic peptide	548486	1	1.07244	0.87393	2.09225	1.92439	0.790676	0.622529	0.515517	1.21346	125850	129400	123916	109629	155759	152622	146922	127222	136534	127943	100300	114373	126115	100888	121619	233460	272573	369073	238133	235329	447071	548486	84700.5	66433.5	93682.9	91068.3	97237.2	129071	98260	93995.8	74216.9	70796.2
n2536	534.181	9.7052	C20H30N4O13	Glu-Glu-Glu-Glu	7	Peptide(tetra-)	Acidic peptide	426960	1	0.109967	1.61333	0	1.23038	0.481071	2.34896	0.730736	0.713486	77462.4	151725	84324	123561	177458	10058.3	16194.4	22987	18338.1	0	203879	235580	239693	172257	140033	0	0	0	0	0	39340.8	23717.1	218104	233610	241333	49842.2	64176.3	56008.2	69834.6	55771.4	366419	282756
n2604	418.206	9.69321	C17H30N4O8	Ala-Glu-Ile-Ser	7	Peptide(tetra-)	Hydrophobic peptide	320675	1	1.55253	0.57246	0.776582	0.809586	1.08705	0.671985	0.273527	0.726365	171655	161422	220192	157314	130286	255206	282705	241231	320675	205658	115681	93802.5	93156.9	82335.4	96388.2	121301	124916	104102	137523	165161	86658.5	95995.9	224873	170188	103040	141920	251085	204211	189124	127729	85859.2	79807.4
n2606	432.222	9.64341	C18H32N4O8	Ala-Glu-Ile-Thr	5	Peptide(tetra-)	Hydrophobic peptide	139778	1	1.24338	0.511367	1.02216	0.595044	0.62511	0.441121	0.217478	0.678077	97684.2	90308.1	138904	74758.4	61616.8	93346.6	129701	117635	134389	100952	38209.2	49254.2	58165.2	42322.8	48950.3	96835.4	74299.4	84554.4	78070	139778	60230.5	89806.1	59358	39141.5	27130.8	51241.4	62408.1	60305	67442.7	48198.1	33359.3	19485.4
n2608	460.217	13.1958	C19H32N4O9	Ala-Glu-Glu-Ile	7	Peptide(tetra-)	Hydrophobic peptide	376206	1	1.25919	0.705596	2.1371	1.03503	1.01917	0.736958	0.391017	0.997142	141092	177322	125563	128597	102105	158715	185532	160318	219032	125953	111597	67324.1	104931	68960.7	123238	313802	259655	376206	219498	272697	105177	135974	183736	171535	101893	90477.7	191532	144273	118829	142500	76867.8	67575.8
n2920	388.196	10.8983	C16H28N4O7	Ala-Glu-Gly-Ile	7	Peptide(tetra-)	Hydrophobic peptide	144913	1	1.65491	0.752224	0.993174	0.655778	0.758052	0.483813	0.317797	0.908395	62679.9	78012.8	81489.1	59326.1	54813.3	90642.6	144913	79784.7	112142	129100	56960.9	34776.3	48547.4	46732	65972.5	65251.8	58819.2	67620	65562.7	76771.6	55268.3	49660.7	35452.5	39489.3	40681.4	36550.6	57906	62380.3	42897.3	55214.7	22250	20175.8
n3073	419.166	9.91749	C15H25N5O9	Ala-Asp-Gln-Ser	7	Peptide(tetra-)	Acidic peptide	112608	1	0.796663	0.959395	0	1.25987	1.36221	1.22363	0.655712	0.621614	75603.5	49146.5	87232.2	78910	34889.4	45091.4	54682.8	54078.8	70989.6	34695.5	49023.1	49979.8	78617.6	78166.4	56766.5	0	0	0	0	0	67183.3	55859.5	92180.3	112608	82612.7	77367	90074.3	107857	91293.5	77190.3	49450.5	59774.3
n3093	486.291	11.0922	C20H38N8O6	Ala-Leu-Gln-Arg	7	Peptide(tetra-)	Basic peptide	124435	1	0.716234	0.957798	2.77219	0.197654	0.194074	0.0384065	0.427508	0.972395	33039.9	39982.4	31449.7	38747.3	46621.5	24908.7	24485.2	17208.6	23747.2	45620.7	40061.3	34602.6	40789.8	36185	30190.3	90538.7	112005	124435	83132.7	116162	14660.6	16175	0	0	6687.29	8633.82	11879.9	8483.81	7845.7	0	7291.12	0
n521	538.166	10.2544	C22H30N6O6S2	Cys-Trp-Cys-Gln	5	Peptide(tetra-)	Hydrophobic peptide	363883	1	0	5.05554	158.163	12.6498	11.0781	0	1.93034	25.7979	0	0	6015.11	0	0	0	0	0	0	0	18433.8	0	0	11975.9	0	165120	172841	236176	164113	213117	21564.9	18437.2	18472.3	17615.5	0	0	9157.12	31398.1	13581.9	12499	0	0
n523	479.169	10.2975	C17H29N5O9S	Asn-Met-Thr-Asp	5	Peptide(tetra-)	Hydrophobic peptide	289947	1	1.27241	0.857365	7.30129	3.21089	3.27927	1.8705	1.15076	3.81175	27873.8	30775.1	59120.6	30572.3	29417.4	34430.7	43946.1	46180.6	70892.9	30732.6	27087.5	28357.2	27498.6	38981.6	30479.6	241983	242191	288241	237083	288373	118657	114139	126430	135658	75879.8	80403.2	108463	177035	112179	104839	60439.3	63546.8
n86	363.121	10.8848	C12H21N5O6S	Ala-Asn-Cys-Gly	5	Peptide(tetra-)	Polar peptide	738850	1	1.08693	1.19349	0.584934	1.16662	1.32234	1.31908	1.23504	1.20059	434062	498451	462049	522916	511415	489126	545609	483918	549346	572024	584883	494838	504729	661753	652656	315226	273304	279526	242774	309912	419132	506822	679337	584770	643534	619719	599101	682672	592849	717489	636554	678049
n99	454.206	9.65527	C20H30N4O8	Ala-Thr-Thr-Tyr	5	Peptide(tetra-)	Hydrophobic peptide	486488	1	1.17627	0.708974	0.360107	0.629462	0.505416	0.603917	0.831991	0.743788	319089	257237	333417	185550	213228	297465	335230	177439	242549	486488	273160	180710	202218	123960	147660	90219.4	83423.6	86053.4	89971.3	121540	219168	273845	106008	76272.2	148371	114153	161593	106709	139505	139387	147383	149692
p1009	429.185	11.2026	C17H27N5O8	Ala-Asp-Gln-Pro	5	Peptide(tetra-)	Acidic peptide	581407	1	0.0978742	1.24507	0	1.36387	1.78845	2.15645	3.84871	0.93189	110230	155888	121865	134103	29829.7	35403.7	18614.6	0	0	0	43654.6	121230	164887	139210	218190	0	0	0	0	0	23530.3	0	208731	268508	251970	260073	182480	159567	173940	211011	283288	242765
p1042	330.19	6.96807	C14H26N4O5	Ala-Leu-Ala-Gly	5	Peptide(tetra-)	Hydrophobic peptide	2210994	1	1.03512	0.645956	0.68913	1.2633	1.36686	0.983812	0.563169	0.771859	824315	715367	905886	1.03357e+06	1.00657e+06	832352	1.43819e+06	816717	792409	763585	442999	650988	480157	771742	551687	780539	513397	550106	491406	755789	631671	690972	2.21099e+06	1.20998e+06	923188	1.01649e+06	1.28153e+06	1.14408e+06	1.32654e+06	1.36271e+06	495364	540287
p1044	360.201	7.04038	C15H28N4O6	Ala-Leu-Ala-Ser	5	Peptide(tetra-)	Hydrophobic peptide	713611	1	1.0111	0.729142	0.537141	0.980268	1.07564	0.776186	0.425412	0.612748	425098	458679	578506	551002	496137	495064	702252	573284	530385	236296	294496	244959	463179	490422	336669	366080	249417	241822	220294	270301	376018	333516	685204	701319	363850	481627	597871	462076	444038	713611	378178	389804
p1803	390.175	15.6267	C15H26N4O8	Ala-Val-Asp-Ser	7	Peptide(tetra-)	Hydrophobic peptide	16640900	1	1.18378	0.687493	3.7712	0.645875	0.542919	0.67706	0.788613	1.09129	4.04395e+06	3.59826e+06	5.72133e+06	2.69092e+06	2.6509e+06	3.82979e+06	4.34722e+06	4.62857e+06	4.46398e+06	4.87355e+06	2.17463e+06	2.71567e+06	2.40199e+06	2.90676e+06	2.66075e+06	1.38794e+07	1.37967e+07	1.66409e+07	1.43844e+07	1.18403e+07	2.52527e+06	3.0547e+06	1.98118e+06	2.20611e+06	2.31405e+06	1.65951e+06	1.8794e+06	2.21094e+06	2.33512e+06	2.07051e+06	1.88209e+06	2.19176e+06
p1907	375.139	15.0154	C13H21N5O8	Ala-Asn-Asp-Gly	5	Peptide(tetra-)	Acidic peptide	1886742	1	0	1.98972	0	18.7318	0.802854	2.68113	0.832258	7.67801	44092.9	51308.5	26988.5	45839.5	45575.2	0	0	0	0	0	78178.9	69303.9	103890	85304.8	88734.4	0	0	0	0	0	1.858e+06	1.88674e+06	74265.3	94714.2	91218	28277.5	47635.7	27450	34660.8	33629.9	124275	100049
p1974	288.143	14.3062	C11H20N4O5	Ala-Ala-Ala-Gly	7	Peptide(tetra-)	Polar peptide	8423734	1	0	0.491072	8.20441	171.297	242.775	12.7508	2.70293	60.0009	29446.1	31437.2	16578.1	0	24582	0	0	0	0	0	0	26797.7	23312.9	0	0	166188	139690	186341	197644	147342	8.33655e+06	8.42373e+06	215134	158350	345978	7.32143e+06	6.96056e+06	3.32521e+06	3.22031e+06	3.94607e+06	153941	196917
p2008	539.202	8.49018	C26H29N5O8	Asp-Trp-Gly-Tyr	5	Peptide(tetra-)	Hydrophobic peptide	2075181	1	0.110667	1.45459	0	0.883391	0.848014	2.13885	4.79404	1.6067	420302	223243	376799	224899	208604	42425.1	53811.5	35572.8	29084.1	0	496141	374852	402500	423381	417883	0	0	0	0	0	27816	0	463505	420420	372574	228766	191815	236099	322177	254025	608432	626156
p2326	529.2	7.52885	C25H31N5O6S	Asn-Phe-Phe-Cys	5	Peptide(tetra-)	Hydrophobic peptide	254825	1	0.488059	0.716883	0	0.208155	0	0.252606	0.247116	0.331105	184949	203819	180220	254825	163988	110455	69899.1	90889.3	90160.1	120702	110749	170967	149653	143766	133003	0	0	0	0	0	38126.7	47808.4	51497	44958.3	23225.9	0	0	0	0	0	52255.5	45316.4
p2383	429.295	9.42025	C20H39N5O5	Ala-Leu-Lys-Val	7	Peptide(tetra-)	Basic peptide	5808411	1	1.47107	0.806535	1.06779	1.1645	1.08182	0.771581	0.407538	0.948654	3.11789e+06	3.16743e+06	3.11239e+06	2.77236e+06	2.98371e+06	4.89863e+06	4.83004e+06	4.12207e+06	4.23645e+06	4.20508e+06	2.55608e+06	2.08869e+06	3.12571e+06	1.90073e+06	2.55084e+06	4.27324e+06	2.95891e+06	2.81272e+06	2.75802e+06	3.37813e+06	3.42782e+06	2.02624e+06	5.80841e+06	3.66282e+06	2.72132e+06	2.08407e+06	2.38686e+06	3.54497e+06	4.71005e+06	3.66774e+06	2.10849e+06	1.93726e+06
p2393	488.205	8.42734	C19H32N6O7S	Asn-Met-Gln-Pro	7	Peptide(tetra-)	Hydrophobic peptide	6533077	1	0.97705	1.21135	2.094	1.58238	1.3674	1.25071	1.34059	1.93023	2.11318e+06	1.41185e+06	982442	2.17244e+06	1.58539e+06	1.63987e+06	1.24898e+06	1.85957e+06	1.62921e+06	1.69799e+06	1.67279e+06	2.05809e+06	2.60827e+06	1.76966e+06	1.90341e+06	3.26769e+06	2.64674e+06	5.01976e+06	3.22045e+06	3.15289e+06	1.93756e+06	2.17264e+06	3.31059e+06	3.66273e+06	1.99532e+06	1.89596e+06	2.68197e+06	2.0229e+06	2.56568e+06	2.13549e+06	1.80307e+06	1.70728e+06
p2414	413.264	10.0422	C19H35N5O5	Ala-Lys-Val-Pro	5	Peptide(tetra-)	Basic peptide	369281	1	1.11804	0.941383	1.48684	0.203701	0.235346	0.19809	0.374738	0.982838	197805	178625	166901	206918	178296	243870	184869	174038	217742	217630	233659	130334	169023	192302	148798	263283	187842	337669	248129	343669	68921.1	80641.1	0	0	39583.7	79274.7	39118.3	69586.2	30549.8	0	55386	50322.1
p2423	514.323	8.77331	C22H42N8O6	Arg-Ile-Asn-Ile	5	Peptide(tetra-)	Basic peptide	773708	1	1.6305	1.01677	1.17399	0.498373	0.53418	0.376381	0.140423	0.93556	343187	359981	274930	283177	332316	493752	532031	429282	537260	606028	349233	272766	344648	238417	415245	377879	372507	377709	372458	370312	139495	133902	148968	161110	210728	175522	246194	109952	159478	160118	125538	112007
p2424	484.301	8.77912	C22H40N6O6	Gln-Leu-Lys-Pro	5	Peptide(tetra-)	Basic peptide	731025	1	1.08612	0.804723	1.89221	0.19297	0.277326	0.20732	0.164083	0.869549	314945	282591	285392	194153	349883	309378	369566	278101	245704	347102	223063	193733	248900	187206	295409	600467	512825	539588	553660	493579	58553.3	57213.1	54735.8	29562.7	75296.6	77557.3	123255	69638.3	72219.9	53064	84965.4	56827.5
p2499	402.248	4.47032	C18H34N4O6	Ala-Ile-Ile-Ser	5	Peptide(tetra-)	Hydrophobic peptide	1747752	1	1.21413	0.791192	2.17675	0.931942	1.02106	0.849368	0.48641	1.07957	551079	543668	746901	565969	551551	732289	747203	798093	701789	613444	443758	498999	487738	444233	466542	1.10427e+06	1.12149e+06	1.27313e+06	1.51157e+06	1.43091e+06	330415	459247	714492	721209	532412	446539	660004	767870	485834	661232	396452	375864
p2527	421.217	14.9568	C16H31N5O8	Lys-Thr-Ser-Ser	5	Peptide(tetra-)	Basic peptide	415576	1	1.1139	0.709011	3.64841	0.10396	0.234612	0.178333	0.156779	1.17821	103235	51414.4	89039.1	54633.1	125310	98485.3	129216	90048.9	40127.7	114005	135328	61991.8	29451.4	41227.3	32360.7	354576	257035	268280	376898	288789	0	0	28255.8	15784.8	0	29313.4	33818.7	19750.2	0	16506.5	40377.8	35169.6
p2546	403.244	12.9613	C17H33N5O6	Ala-Lys-Val-Ser	5	Peptide(tetra-)	Basic peptide	1513234	1	0.930734	0.896209	1.11448	0.756503	0.730333	0.474363	0.428998	0.740069	835438	1.10795e+06	875254	587327	717751	792003	665934	725742	770240	884169	706112	570775	723964	907395	787470	959069	855324	972410	847912	961079	797442	792636	485608	530056	513867	556671	601269	652211	545881	655657	377727	407329
p2654	401.238	12.5625	C16H31N7O5	Ala-Val-Gly-Arg	5	Peptide(tetra-)	Basic peptide	3385099	1	0.828122	0.957291	1.7357	0.172476	0.171775	0.101604	0.0897219	0.783918	1.2515e+06	1.33816e+06	1.20782e+06	834550	1.59699e+06	986504	970679	912247	812052	1.47691e+06	1.14255e+06	1.30607e+06	1.18677e+06	1.18031e+06	1.14729e+06	2.09256e+06	2.07517e+06	2.81516e+06	1.65568e+06	2.17316e+06	400745	402279	136834	0	134500	270146	237636	187236	236523	138450	149442	195944
p2655	444.27	12.6274	C19H36N6O6	Ala-Leu-Lys-Asn	5	Peptide(tetra-)	Basic peptide	2008797	1	0.764479	0.942958	2.71516	0.269507	0.286671	0.242698	0.320103	0.909974	705070	859437	598477	422004	853059	477950	590764	512040	348446	699114	589606	743792	678406	564018	666111	1.89352e+06	2.0088e+06	1.94271e+06	1.63511e+06	1.85471e+06	217613	274151	91208.3	176926	166678	220543	206495	143790	213288	201472	250020	196891
p2658	447.211	12.6183	C21H29N5O6	Ala-Phe-Asn-Pro	5	Peptide(tetra-)	Hydrophobic peptide	739888	1	1.3737	0.924146	1.93964	0.713717	0.667381	0.563857	0.173197	1.01702	294957	375604	214195	197826	220896	403699	444054	301907	273357	367564	245579	199190	266319	193829	299687	645906	398429	450145	582695	451106	119145	124041	259985	221637	205506	164368	223879	166628	160757	154285	138639	128102
p2661	474.28	12.5465	C20H38N6O7	Asn-Leu-Lys-Thr	5	Peptide(tetra-)	Basic peptide	418930	1	0.8122	0.953266	1.38948	0.183642	0.249971	0.171559	0.346209	0.851931	268505	236437	241749	182601	301062	182496	203583	201455	153550	258208	236106	214050	199654	243173	279872	261601	350907	418930	333957	344152	104073	86163	0	0	35709.2	66527.4	94198.9	38115.3	82069.9	26641.8	48040.2	75671.8
p2662	529.297	12.5542	C21H39N9O7	Arg-Leu-Asn-Gln	5	Peptide(tetra-)	Basic peptide	339923	1	0.682065	0.978828	1.67645	0.371754	0.33315	0.0912337	0	0.88564	156185	122028	137260	128804	160471	88796.9	101116	101119	93001.9	96650.2	125918	145275	161315	124730	132590	282112	217104	251827	183698	246735	83224.7	73660.1	39404.1	65704.2	0	36319.2	46373.6	49712.2	40188.2	62194	0	0
p2665	346.185	14.3812	C14H26N4O6	Ala-Leu-Gly-Ser	7	Peptide(tetra-)	Hydrophobic peptide	4094215	1	1.13125	0.910382	0.687269	1.28042	1.17515	0.781868	0.507347	0.74465	1.90172e+06	2.48966e+06	1.96821e+06	1.67712e+06	1.77857e+06	2.36552e+06	2.5034e+06	1.97942e+06	2.24437e+06	2.0108e+06	1.28691e+06	1.28368e+06	2.07572e+06	2.15674e+06	2.13262e+06	1.42917e+06	1.3696e+06	1.56368e+06	885968	1.49732e+06	2.10988e+06	2.0673e+06	4.09421e+06	2.64765e+06	1.6486e+06	1.75971e+06	2.79161e+06	1.92197e+06	2.39208e+06	2.66912e+06	1.44746e+06	1.19393e+06
p2714	449.249	13.6085	C18H35N5O8	Lys-Thr-Thr-Thr	5	Peptide(tetra-)	Basic peptide	423467	1	1.98764	0.828507	0.392422	1.44076	1.29748	0.849287	0.317942	1.05903	129343	167640	140639	141350	178878	339799	423467	183659	308859	250546	124124	91245	119289	88993.6	204232	64644	57506	65005.9	49952.2	60289.1	161634	175349	269757	241999	243137	97580	246655	135927	196999	306130	102154	88076.9
p2774	501.327	8.15502	C22H43N7O6	Arg-Ile-Ile-Thr	5	Peptide(tetra-)	Basic peptide	1291523	1	1.35094	1.01359	3.07803	0.476234	0.438948	0.444776	0.582169	1.10989	275437	288227	249731	251758	384281	320105	383683	405766	392128	456416	325588	272328	314594	261175	295442	992628	685118	1.19161e+06	693213	898831	178935	134841	120331	111654	144509	135561	105620	146627	115396	133022	137203	120618
p2795	500.186	13.1671	C19H28N6O10	Glu-Glu-His-Ser	5	Peptide(tetra-)	Basic peptide	190966	1	0.815311	1.75623	0	0.335226	0.194592	0.493107	0.137006	0.560521	58610.5	94041.8	106289	107171	94230	71701.8	68724.2	81943.5	82398.3	70554.8	171624	133213	176908	135760	190966	0	0	0	0	0	25683.5	16686.9	28532.3	43343.3	40072.7	27278.3	26794.1	0	16945.6	18560.8	53302.9	50086.1
p2982	459.244	12.2938	C18H33N7O7	Ala-Lys-Asn-Gln	7	Peptide(tetra-)	Basic peptide	2328202	1	1.52652	0.797285	1.25982	0.61985	0.701048	0.394688	0.245074	0.756232	1.2893e+06	1.25021e+06	1.06109e+06	1.03434e+06	1.11395e+06	1.56786e+06	2.20133e+06	1.60832e+06	1.98672e+06	1.41161e+06	1.04104e+06	652621	1.03784e+06	767290	1.08472e+06	1.37831e+06	1.57168e+06	1.69333e+06	1.34058e+06	1.25868e+06	409762	481088	1.34504e+06	741280	586279	740293	933653	670086	765108	921113	426612	354661
p2993	354.19	12.9836	C16H26N4O5	Ala-Ala-Pro-Pro	5	Peptide(tetra-)	Nonpolar peptide	508693	1	1.05416	0.879676	0.364813	1.1691	0.975235	1.4319	1.44351	0.925597	324979	280960	340384	247364	269159	315151	315697	253779	272857	384589	322003	253594	252525	220140	238568	115732	96606.8	84725.4	117652	118948	403893	453397	218584	291036	343306	305134	275338	238028	305529	302588	375170	392847
p3005	378.175	13.199	C14H26N4O8	Ala-Thr-Thr-Ser	5	Peptide(tetra-)	Polar peptide	486846	1	0.879444	0.979822	0.108125	1.29749	1.11231	1.24279	1.18196	0.789319	156093	134601	154826	178879	202289	152065	174895	134221	142346	123499	197457	138831	183419	156664	133637	25477.6	11808.4	13695.1	13434.7	24970.2	320849	236071	159660	154711	201333	198422	177212	158414	203482	182006	165803	179191
p3031	459.306	9.34197	C21H41N5O6	Ile-Ile-Lys-Ser	5	Peptide(tetra-)	Basic peptide	229909	1	2.09036	0.627733	2.95363	0.880974	0.999448	0.252198	0.471681	1.20274	70099.4	41364.2	66861	60852.4	61433.4	113391	168215	144372	124944	77463.5	57475.2	27261.9	41822.4	27866.3	34277.3	170339	148233	167249	184811	217259	47221.6	52026.2	116481	21387.9	27713.2	86629.5	53955.4	53328.2	65968.8	40562.6	0	0
p3036	345.201	14.5517	C14H27N5O5	Ala-Lys-Ala-Gly	5	Peptide(tetra-)	Basic peptide	2079835	1	0.950539	0.93558	4.25623	0.150561	0.242044	0.172358	0.228753	1.26653	455614	466793	411517	350654	539772	394856	387830	403901	309758	617986	318551	582243	384230	418684	377350	1.96643e+06	2.07984e+06	1.6874e+06	2.02769e+06	1.706e+06	91680.8	98745	28506.2	58246.2	57721.4	175374	109179	92654.2	86267.7	74916.3	79389.1	121631
p3046	504.266	14.4123	C19H36N8O8	Arg-Lys-Asp-Ser	5	Peptide(tetra-)	Basic peptide	289431	1	1.14181	1.10354	1.95092	0.532671	0.485209	0	0.0545653	0.900356	78456.2	135408	158644	71585	117907	125487	121608	82078	133124	179400	97046.2	145393	109626	152420	115702	273900	246707	224755	119912	231145	133959	133778	31623.8	0	0	39952	63606.8	72730.1	59318.1	37080	0	0
p3064	318.154	16.5942	C12H22N4O6	Ala-Ala-Ala-Ser	5	Peptide(tetra-)	Polar peptide	701751	1	0.592373	0.922749	0.0940154	0.737422	0.381669	0.792033	0.786975	0.766896	593851	620557	603053	458720	637634	362708	462718	287348	298467	314825	618357	442624	591873	531516	504350	51827.3	42389.2	28763.9	85283.9	65679.1	488126	614449	212037	378404	455695	218447	268434	178332	232555	214344	526505	434948
p3128	430.206	8.01949	C18H30N4O8	Asp-Leu-Pro-Ser	5	Peptide(tetra-)	Hydrophobic peptide	154137	1	0.985681	0.956797	0	1.47509	1.26896	1.70847	1.35968	1.22534	67918.1	63614.9	72826.6	68540.4	72220.7	76329.5	58868.2	65649.5	63071.5	76260.3	76999.7	72398.9	59318.6	62892.4	58600.7	0	0	0	0	0	150276	154137	68937.6	61764.9	73970.1	92636	97047.5	75978.7	88437.8	83845.4	115192	104910
p3148	402.222	12.4627	C16H30N6O6	Ala-Lys-Ala-Asn	7	Peptide(tetra-)	Basic peptide	2029756	1	1.74425	0.832335	1.02019	1.22259	1.70972	0.746537	0.385891	0.862105	932290	1.12949e+06	1.15286e+06	860261	910332	1.94457e+06	1.84797e+06	1.42771e+06	1.80392e+06	1.67134e+06	831407	551075	985881	834904	946118	1.1061e+06	812297	1.01583e+06	960786	1.19089e+06	835873	754785	2.02976e+06	1.6853e+06	789170	1.77933e+06	1.87826e+06	1.37967e+06	1.74203e+06	1.74409e+06	628669	566724
p3157	532.25	14.265	C21H36N6O10	Glu-Glu-Gln-Lys	5	Peptide(tetra-)	Basic peptide	1682436	1	1.07881	0.908931	0.318677	0.480902	0.392666	0.437487	0.705494	0.616499	1.44994e+06	1.57081e+06	1.21636e+06	1.04429e+06	1.17456e+06	1.50414e+06	1.68244e+06	1.06691e+06	1.06278e+06	1.6485e+06	1.07503e+06	1.10465e+06	1.35854e+06	1.07153e+06	1.25827e+06	522780	346619	423279	396678	368010	684432	726220	513057	500174	680795	426121	443823	395511	615086	654488	498526	570957
p3202	443.286	10.5789	C19H37N7O5	Ala-Val-Val-Arg	5	Peptide(tetra-)	Basic peptide	530946	1	0.872808	0.702188	1.45652	0.329763	0.213748	0.228053	0.0945124	0.602049	463743	304732	319489	251010	328693	283615	279402	316875	313241	262419	278447	238387	228250	252547	173384	510955	530946	447995	454248	484851	70437.7	74640	130172	196881	77802.7	67408.4	79610.4	51315.1	73248.1	84878.8	122156	49612.4
p3232	366.103	15.3035	C12H22N4O5S2	Ala-Ala-Cys-Cys	5	Peptide(tetra-)	Nonpolar peptide	1200814	1	1.05493	1.68504	0.264053	1.21225	1.29966	1.83065	2.25506	1.22697	448283	149857	575530	521714	454178	460134	393499	458433	505593	449980	684346	692146	617106	806315	822188	104700	64208.9	190790	111013	96886.9	61279.4	0	969429	904518	670592	677726	534534	529797	477609	574025	730293	822085
p3325	416.238	11.1695	C17H32N6O6	Ala-Lys-Ala-Gln	5	Peptide(tetra-)	Basic peptide	1298965	1	1.02999	0.823683	1.51426	0.290832	0.324482	0.26601	0.288554	0.821578	626069	720178	721531	626358	858945	808083	765155	716409	599713	770287	520150	660307	642954	523445	579757	1.23428e+06	835996	1.10326e+06	1.05622e+06	1.15052e+06	222184	304424	185960	141846	178934	262129	251037	230342	187040	222363	191211	204113
p3330	445.265	11.1391	C18H35N7O6	Ala-Leu-Ser-Arg	5	Peptide(tetra-)	Basic peptide	440837	1	0.875951	0.739585	1.89528	0.3123	0.406293	0.373147	0.393606	0.863257	188856	206921	191368	144498	272608	207825	207850	153827	118410	191762	145849	142783	174804	124486	154806	362059	330887	440837	365191	404360	99906.1	85754.3	27476.5	29589.9	70900.6	79627.7	95302.8	76297.9	88922.5	67868.9	109786	102346
p3331	459.27	11.1162	C20H37N5O7	Ala-Glu-Ile-Lys	5	Peptide(tetra-)	Basic peptide	427902	1	1.15577	0.876915	1.6087	0.525092	0.536306	0.412789	0.348555	0.855248	174639	172799	214727	102440	231153	212880	243021	193415	170667	215305	150008	148965	181104	128999	176427	298785	263143	334760	268559	275756	103416	97402.7	92512.7	79619.2	97404.6	103084	117785	84897.5	112370	62263.6	65118.4	56894.7
p3384	507.306	8.40542	C25H41N5O6	Ile-Lys-Phe-Thr	5	Peptide(tetra-)	Basic peptide	2019758	1	0.950069	0.99101	2.5029	0.212964	0.235143	0.233668	0.277657	0.936018	656081	594273	513062	479999	770454	657995	518487	441495	505683	739723	485846	726850	738392	562588	473098	1.51215e+06	1.2575e+06	2.01976e+06	1.46618e+06	1.28784e+06	136147	208773	66800.1	62903.1	167222	158554	151205	117344	164672	116915	148383	170882
p3413	472.277	12.4482	C19H36N8O6	Ala-Leu-Asn-Arg	5	Peptide(tetra-)	Basic peptide	288060	1	1.07705	0.717114	5.76909	0.10864	0	0	0	2.00754	39320.8	28454.5	33170.3	42618.3	75078.5	39667	24529.7	33333.6	40690.5	97268.6	48219.1	31445.2	29381	23753.9	23992.2	245072	264739	288060	267343	196154	0	23753.2	0	0	0	0	0	0	0	0	0	0
p3439	374.191	14.2555	C14H26N6O6	Asn-Lys-Gly-Gly	7	Peptide(tetra-)	Basic peptide	1835763	1	1.0606	0.911492	1.99882	0.663321	0.652409	0.548264	0.502668	0.839389	724240	970052	611347	579616	639966	662078	846304	752046	583982	894422	549122	615420	790559	566795	691315	1.59975e+06	1.06185e+06	1.47325e+06	1.31733e+06	1.59412e+06	541431	504478	421195	474632	396617	498799	416846	448494	432142	503606	342104	322981
p3440	373.207	14.3061	C14H27N7O5	Ala-Ala-Gly-Arg	5	Peptide(tetra-)	Basic peptide	1060114	1	0.702105	0.844436	1.52372	0.409492	0.359644	0.240666	0.447113	0.707985	560656	621993	474867	418722	852625	394867	409332	392586	304117	555467	413966	609353	533107	417187	499625	895761	848958	1.06011e+06	804482	853454	387932	394488	129784	129066	158076	279743	196730	138768	218460	219647	162900	193654
p3442	460.24	14.276	C17H32N8O7	Ala-Gln-Ser-Arg	5	Peptide(tetra-)	Basic peptide	671365	1	0.960199	0.774534	9.90863	0	0	0	0	1.69221	31956.5	40411.4	60574.2	67830.5	52564.7	32530	33734.5	63523.5	23931.4	89534.9	60256.9	45641.7	30872.5	26025.4	33421.8	474393	403679	467553	493237	671365	0	0	0	0	0	0	0	0	0	0	0	0
p3463	445.228	14.1086	C17H31N7O7	Ala-Lys-Asn-Asn	5	Peptide(tetra-)	Basic peptide	427293	1	1.19594	1.02768	3.63651	0.217043	0.0740689	0	0.469375	1.15446	68141.9	106465	67061.8	59987.9	133571	95755.4	115324	94257	93919	121252	81329.7	74762	116894	95732.8	78557.4	340921	313759	324146	227242	376643	43945.5	50517.6	0	0	0	0	32236.8	0	0	0	0	0
p348	507.291	12.0808	C22H37N9O5	Arg-Val-Pro-His	5	Peptide(tetra-)	Basic peptide	4677788	1	0.803172	0.857627	4.55811	0.206252	0.222137	0.175121	0.222009	0.86526	656633	764562	693191	526986	885694	689258	464082	642548	582664	454289	559333	715687	651968	551033	546887	2.73562e+06	2.84163e+06	4.67779e+06	2.48804e+06	3.33368e+06	210174	271574	35044.5	42847.5	167826	188985	175354	119530	161763	137862	150675	140496
p3492	394.197	13.7063	C17H26N6O5	Ala-Ala-Pro-His	5	Peptide(tetra-)	Basic peptide	916606	1	0.7215	1.14861	9.34587	0	0	0	0	2.14747	79384.8	63829.6	67561.5	45321.1	102565	54943.7	54828.5	21519.1	35703.3	91780.4	71395.7	111291	94073	81454.5	53748.1	665290	716989	916606	302478	750646	0	0	0	0	0	0	0	0	0	0	0	0
p3496	389.228	13.8034	C16H31N5O6	Ala-Lys-Thr-Ala	5	Peptide(tetra-)	Basic peptide	293025	1	1.38205	0.95066	1.40733	0.446296	0.47272	0.0470629	0	1.09263	117394	119349	90209.6	102694	141151	156641	160434	101941	178007	191847	79047.2	69284.9	117952	106150	170200	191589	151273	157896	127292	175250	97298.7	122889	0	0	34556.8	43787.5	54032.5	41729.2	80895.2	49383	0	0
p3536	602.328	12.5666	C27H42N10O6	Arg-Lys-Trp-Asn	7	Peptide(tetra-)	Basic peptide	1206284	1	1.43601	0.753969	0.794957	1.31363	1.10328	0.88532	0.399989	0.704923	628440	569438	764878	605440	579131	849566	1.08263e+06	907557	890748	789085	570687	246350	470708	483899	601343	611308	381854	504931	455867	548029	649024	570437	1.18382e+06	1.20628e+06	524856	509825	785267	587890	835374	754029	407368	463656
p3561	388.207	12.4902	C15H28N6O6	Ala-Lys-Asn-Gly	7	Peptide(tetra-)	Basic peptide	1726030	1	1.7774	0.515444	0.730917	3.97334	2.46019	1.426	0.39893	0.94675	209448	183590	290498	188768	158667	389581	469817	311034	396512	265506	97036.3	73212.3	95000	124616	141543	194139	165890	126764	124688	142072	375594	315652	1.72603e+06	1.25951e+06	419602	407876	618432	531556	432304	546213	232560	166544
p3563	418.217	10.1655	C16H30N6O7	Ala-Lys-Asn-Ser	5	Peptide(tetra-)	Basic peptide	697813	1	0.194435	1.66641	10.3693	0	0	0	0	1.81814	0	81949.2	0	0	154279	0	0	0	0	45931	31539.3	111930	87867.9	84102.8	78212.9	449904	451333	697813	314246	536227	0	0	0	0	0	0	0	0	0	0	0	0
p3580	415.28	9.50351	C19H37N5O5	Ala-Lys-Val-Val	5	Peptide(tetra-)	Basic peptide	1389887	1	1.33657	1.29318	4.77129	0.507544	0.343737	0.409251	0.249604	1.37221	261952	272848	170842	221625	288503	370288	310044	253280	274090	417257	266714	187752	211108	165685	740953	1.17793e+06	933749	1.38989e+06	1.25295e+06	1.04627e+06	175638	162180	130653	64770.5	83814.4	103733	152014	51735.6	63333.8	47088	89232	93586.5
p3589	461.212	14.9634	C18H31N5O9	Asn-Glu-Ile-Ser	7	Peptide(tetra-)	Hydrophobic peptide	1307982	1	0.805912	0.693742	1.14262	0.469028	0.37389	0.490898	0.55181	0.743591	1.05497e+06	1.23688e+06	1.08248e+06	668129	839564	840700	807037	644613	644944	997189	700959	568041	643564	770736	703567	1.26705e+06	1.08874e+06	1.08682e+06	1.2905e+06	845187	562728	607377	243660	279743	596300	412048	346236	319650	347853	399556	463882	477933
p3592	331.185	14.951	C13H25N5O5	Ala-Lys-Gly-Gly	5	Peptide(tetra-)	Basic peptide	276618	1	1.09927	0.713107	1.47524	0.476329	0.723239	0.465212	0.422123	0.827421	141822	205059	179076	124517	120450	156986	143302	113155	157396	276618	111376	98920.1	128580	114629	96246.9	275101	220487	189739	234140	217832	86176.4	78108.9	75708.7	79556.8	47662.2	101969	109191	128000	99500.1	118901	58493.4	97912.7
p3639	428.238	8.55998	C18H32N6O6	Ala-Lys-Asn-Pro	7	Peptide(tetra-)	Basic peptide	1350395	1	2.52095	0.891583	7.33991	2.18063	2.27097	2.00367	2.75719	3.00585	113641	197513	173503	167336	155567	195381	204266	224855	324120	1.0872e+06	141686	128039	172281	106781	171221	1.18949e+06	1.18559e+06	1.3504e+06	1.03111e+06	1.17084e+06	328206	387441	395673	352756	296916	290407	410520	405673	390922	336425	276692	240803
p3651	493.254	11.0193	C23H35N5O7	Asn-Leu-Phe-Thr	5	Peptide(tetra-)	Hydrophobic peptide	679216	1	0.927132	0.91555	2.37412	0.169018	0	0	0.132688	1.03579	212009	268313	252139	141799	262895	226853	200426	180905	181168	264940	190164	228901	243902	195591	182563	612423	679216	584951	348465	474690	83224.9	108974	0	0	0	0	0	0	0	0	0	0
p367	415.254	12.0838	C17H33N7O5	Ala-Leu-Gly-Arg	5	Peptide(tetra-)	Basic peptide	382106	1	1.01561	0.765088	1.8556	0.965393	0.891279	0.591007	0.456987	0.84394	87248.9	131320	142039	147878	105038	131537	104245	126606	133738	126976	98824.7	81727.9	100362	98133.4	90352.2	210223	204467	308596	165286	249884	107202	140540	138942	132173	73435.5	128177	126899	89029.6	84946.3	117769	67566.9	75526.1
p3707	229.143	16.5685	C20H38N6O6	Lys-Lys-Pro-Ser	7	Peptide(tetra-)	Basic peptide	1108661	1	0.80212	1.40169	0.123762	0.625483	0.965681	0.441399	0.378944	0.713406	712711	924261	507166	445964	504705	369287	657613	522551	505613	427343	716477	842057	881210	1.10866e+06	789552	74860.3	68792	79459.4	87334.2	72572.9	594659	685660	111137	243571	300723	624492	540171	505622	720441	597870	267366	272265
p3734	531.196	7.10066	C24H29N5O9	Asp-Trp-Asp-Pro	7	Peptide(tetra-)	Hydrophobic peptide	1004474	1	0.223846	1.58864	0	0.601216	0.386912	0.71579	0.412758	0.632127	328868	610963	616764	770801	443309	123868	172962	132810	73912.7	116660	853553	956973	711961	1.00447e+06	874681	0	0	0	0	0	352780	434015	316103	298179	264716	265871	221706	146688	226801	210954	509468	488963
p3769	533.333	7.1244	C26H43N7O5	Arg-Leu-Phe-Val	7	Peptide(tetra-)	Basic peptide	1160732	1	0.891068	1.01709	1.20237	0.40163	0.404199	0.29866	0.301216	0.766757	660193	711833	647534	597342	886476	584185	701029	560689	577898	697950	472618	777385	767538	953853	591852	969255	885745	1.03327e+06	608306	715779	485491	463802	124442	166431	166897	258972	277495	257038	315921	306636	179951	258459
p3771	471.343	7.22056	C23H45N5O5	Ile-Ile-Lys-Val	5	Peptide(tetra-)	Basic peptide	387957	1	1.1921	0.675251	0.891437	0.407861	0.50204	0.418336	0.343748	0.647791	266909	231582	268698	278241	263235	331443	325512	288062	317777	297261	164165	142252	202213	201374	173675	292069	275038	243540	151175	204770	85608.6	116038	106790	103090	122226	136969	136048	120066	120733	143186	128819	104178
p3793	414.248	8.10652	C19H34N4O6	Ile-Val-Pro-Ser	7	Peptide(tetra-)	Hydrophobic peptide	1160357	1	1.36034	1.04102	2.99544	1.62378	1.67663	1.81939	2.29221	1.92009	241474	265894	253073	387933	413135	423193	344699	404128	473996	478161	304876	340978	344990	279842	354874	1.0388e+06	867054	941110	780499	1.04994e+06	580162	542393	560922	409105	442959	376766	492033	681724	509129	558425	524733	536327
p3798	360.165	10.8959	C14H24N4O7	Ala-Pro-Ser-Ser	7	Peptide(tetra-)	Polar peptide	1106549	1	1.28854	0	0	123.415	7.61604	1.48904	0	47.4203	0	15992.1	0	0	0	0	20606.4	0	0	0	0	0	0	0	0	0	0	0	0	0	792988	1.10655e+06	0	47668.9	26462.4	15433.9	0	20634.7	24423.5	61304.1	0	0
p38	405.205	14.8582	C16H31N5O5S	Ala-Lys-Met-Gly	5	Peptide(tetra-)	Basic peptide	393260	1	0.931559	0.927298	0	0.200241	0.123547	0.218435	0.637715	0.550108	264682	202604	272560	135939	173106	173601	169181	167736	274834	191752	143486	314846	217012	138359	158933	0	0	0	0	0	61049.5	73020.8	22035.5	17680.1	36245.6	31506.1	28944.8	26357.9	21074	21704.5	53271.8	48668.4
p3944	373.233	12.1698	C16H31N5O5	Ala-Lys-Val-Gly	7	Peptide(tetra-)	Basic peptide	1046430	1	1.27415	1.10596	1.3855	0.469767	0.609559	0.510356	0.503524	1.10139	340984	435197	286108	225523	303429	517155	396223	317052	397868	399175	322476	343073	431799	272941	389561	417366	365856	598601	370342	452502	131834	174424	115796	112716	212744	251078	280776	114193	186848	137060	206403	135261
p3951	342.191	7.2627	C15H26N4O5	Ala-Val-Gly-Pro	7	Peptide(tetra-)	Hydrophobic peptide	824235	1	1.41025	0.643925	0.634456	0.621335	0.769049	0.531666	0.385841	0.682532	393985	485406	652575	500765	421487	824235	657635	683589	799643	495953	307002	315680	350509	315791	291350	348832	286224	306802	279960	335277	256221	275518	371253	376588	245313	354018	489856	329849	355290	358400	261247	234573
p3957	356.206	11.8591	C16H28N4O5	Ala-Leu-Gly-Pro	7	Peptide(tetra-)	Hydrophobic peptide	1216364	1	0.850083	0.817337	0.499288	0.825071	0.831437	1.06891	1.37685	1.06033	675663	558853	583802	406211	446267	421960	534446	364151	407426	542416	612253	453625	400365	390339	326359	348774	240291	266639	208508	269285	580097	641489	229628	260823	491561	420382	611684	330333	472810	385391	479220	609988
p4019	346.185	8.12549	C14H26N4O6	Ala-Thr-Val-Gly	7	Peptide(tetra-)	Hydrophobic peptide	631601	1	1.42957	0.744453	0.656714	0.743507	1.29084	0.652664	0.30424	0.723689	342205	436019	491249	370448	350717	424475	631601	594876	617080	577719	339837	208036	309290	271252	353521	390017	153256	237628	235057	291321	337010	299897	339555	284108	219482	512980	500001	479665	573299	503651	245107	258860
p4025	403.17	15.7194	C15H25N5O8	Ala-Ala-Asp-Gln	7	Peptide(tetra-)	Acidic peptide	833426	1	0.66514	1.29692	0	10.5092	8.0951	10.9546	4.39488	3.89802	87846.6	54089.8	31235.4	50096.4	55500.9	50668.4	48683.5	16730.8	49403.3	19934.5	67212.7	55760.1	56855.3	99525.4	82188.7	0	0	0	0	0	615952	657011	417306	498201	741176	552316	451173	350961	477796	424419	425883	576632
p4083	457.29	4.4404	C21H39N5O6	Asn-Ile-Ile-Val	7	Peptide(tetra-)	Hydrophobic peptide	916280	1	1.04253	0.791378	1.76962	0.362225	0.500042	0.410931	0.507102	0.995531	564523	419601	468769	357283	367230	536881	475320	342993	397610	517215	344640	370171	353315	347699	307326	643281	690676	916280	717952	885000	180152	241302	114114	77393.3	175749	253931	268758	109605	249246	207256	187487	179713
p4086	442.254	7.89754	C19H34N6O6	Ala-Lys-Gln-Pro	7	Peptide(tetra-)	Basic peptide	855992	1	2.09264	0.872922	4.10317	1.74235	1.93568	1.6745	1.65104	2.02146	114118	157573	156744	195696	190440	260332	249626	266083	304485	624079	150019	130000	175161	122446	133432	695971	560313	618480	695514	772044	269811	213028	381276	283138	272013	198701	373293	358866	337031	308861	255738	219917
p4092	387.223	14.0248	C15H29N7O5	Ala-Ala-Ala-Arg	7	Peptide(tetra-)	Basic peptide	926116	1	1.07355	1.05537	4.09416	0.502364	0.364118	0.204908	0.527869	1.39463	158073	234336	186832	118532	220382	193564	231134	156471	168338	236182	170553	173772	225460	180365	218846	746365	770841	926116	504162	811595	134953	195781	0	45053.7	85461.2	55590.5	51052.3	98076.4	68490.3	61107.4	36449	38642
p4104	502.312	16.5675	C22H42N6O7	Asp-Leu-Lys-Lys	5	Peptide(tetra-)	Basic peptide	327330	1	0.772389	0.586871	2.61773	0	0.0909964	0	0	0.671949	102348	124443	103889	66021.9	105228	69968.5	76485.4	77066.6	70487.5	93676.5	62895.7	52372.8	54456.7	63745	61097.5	211069	249303	265456	327330	260755	0	0	0	0	0	18578.4	27095.3	0	0	0	0	0
p4127	387.248	11.7349	C17H33N5O5	Ala-Leu-Lys-Gly	7	Peptide(tetra-)	Basic peptide	843323	1	1.08551	0.793153	1.39045	0.395495	0.406421	0.363112	0.372111	0.786421	337670	403890	429419	213357	352231	342213	362156	379349	314587	486747	279172	267298	286267	296819	247806	462828	437953	602422	412066	499336	220907	188869	69056.3	96013.9	111958	173274	165733	116647	126337	123785	123259	152657
p4147	466.18	10.3676	C19H26N6O8	Asn-Asn-Gly-Tyr	7	Peptide(tetra-)	Hydrophobic peptide	612301	1	0.676814	1.0753	0	0	0	0	0.23816	0.183616	381135	365717	382442	371118	612301	224826	389243	305907	306064	203873	456598	467391	421393	453329	473096	0	0	0	0	0	0	0	0	0	0	0	0	0	0	0	0	0
p4154	515.307	8.78116	C22H41N7O7	Arg-Glu-Ile-Val	7	Peptide(tetra-)	Basic peptide	627163	1	1.53735	0.773924	1.41193	0.754909	0.962704	0.675657	0.337589	0.763367	352680	422439	333017	261265	255559	523575	521464	497376	534035	421683	314873	200819	259905	192707	289292	627163	401506	432216	423273	410166	143622	199581	348843	257691	276961	255100	389535	295912	377085	246723	176045	151830
p4157	376.159	16.3149	C14H24N4O8	Ala-Thr-Ala-Asp	7	Peptide(tetra-)	Acidic peptide	744276	1	1.2883	0	0	47.4855	0	0	0	16.2609	13036.6	0	14560.4	0	0	10334.2	13844.7	0	11374.3	0	0	0	0	0	0	0	0	0	0	0	566181	744276	0	0	0	0	0	0	0	0	0	0
p4158	432.197	8.53419	C16H28N6O8	Ala-Gln-Gln-Ser	7	Peptide(tetra-)	Polar peptide	851384	1	0.767328	0.972316	1.41251	1.37215	1.34828	1.44006	1.63658	0.969349	451283	394291	390049	321811	392956	287137	344595	351852	320931	192074	337375	358290	421215	346805	432710	374710	647601	851384	411008	470248	448625	412220	613589	545793	656007	481974	586017	484547	585076	492063	449839	456831
p4171	403.218	14.3574	C15H29N7O6	Ala-Ala-Ser-Arg	5	Peptide(tetra-)	Basic peptide	649739	1	1.16813	0.854654	2.34223	0.320785	0.480568	0.269514	0.284402	1.02514	161177	261723	199338	132371	209263	179307	243143	247421	247416	208636	146304	156522	200464	159223	161264	525059	430124	501568	339618	461234	78454.9	73754.4	25803.4	47285.4	83896.9	90136.8	95194	80708.5	76863.9	120302	63075.7	67038.4
p4180	471.317	8.94069	C21H41N7O5	Ala-Ile-Arg-Ile	5	Peptide(tetra-)	Basic peptide	557616	1	1.2057	0.816271	1.61404	0.548337	0.651278	0.431446	0.390678	0.907238	264896	277668	256919	166484	221687	329169	341389	245293	261511	254592	182627	141934	256143	192742	196001	403409	396714	458443	274757	383602	139010	172535	88296.9	110234	141159	165738	167501	112797	189535	137922	97733.4	102781
p4189	524.176	18.6884	C22H28N4O11	Glu-Phe-Asp-Asp	7	Peptide(tetra-)	Hydrophobic peptide	404587	1	0.75832	0.688583	0.394589	1.18592	0.349437	0.304589	0.364602	1.04663	211620	157854	160434	69004.4	121373	102336	146939	74064.5	77432.8	145436	89761.2	91931.2	117574	94597.3	102114	41934.9	66975.1	57577.7	64419.2	53310.1	346528	404587	29327.2	32974.7	40785.3	48964.9	45014.9	38722	67399.2	51593.5	46343.5	55138.2
p4198	383.18	15.2392	C16H25N5O6	Asn-Gly-Pro-Pro	7	Peptide(tetra-)	Polar peptide	853616	1	1.18642	0.769647	5.89056	0.0447366	0.204218	0.138364	0.361265	1.29424	111793	95787.4	112940	52877.5	104887	122576	125942	88975	86470.8	143484	63597.5	62983	66548.8	81127.5	93853.7	431179	543837	853616	536917	451815	10339.7	11057.2	0	0	0	30813.2	22666.1	10812.8	20742.1	12640.4	13484.9	28340.5
p4209	416.264	4.31708	C19H36N4O6	Ala-Ile-Ile-Thr	7	Peptide(tetra-)	Hydrophobic peptide	596378	1	1.2763	0.725691	1.57524	0.412899	0.909063	0.674028	0.520087	0.888302	380366	359017	473365	182030	386180	535244	468611	364504	462109	442576	237069	245429	274448	267016	268463	555694	575935	533665	543772	596378	189407	234884	0	140905	170159	302159	349795	456878	229825	280345	276192	191737
p4217	487.275	11.2758	C20H37N7O7	Ala-Glu-Arg-Ile	7	Peptide(tetra-)	Basic peptide	824280	1	0.9636	1.09443	3.07661	0.744966	0.589294	0.565042	0.369894	0.819926	196864	210730	177014	210114	306766	188349	270378	195707	216630	190329	201136	220449	295544	256831	231545	609902	723391	824280	500694	730585	138680	137862	252595	180189	111244	147631	145256	142429	108432	105353	103007	162389
p4239	431.275	10.9649	C19H37N5O6	Ala-Leu-Lys-Thr	5	Peptide(tetra-)	Basic peptide	323572	1	1.16948	0.740396	0.881242	0.870314	0.943141	0.757499	0.476568	0.948056	317448	217107	285265	241557	205665	323572	314062	270081	291464	282602	170364	191553	223259	163912	189023	234054	206891	252577	192472	230576	220126	253350	244763	171582	212901	224680	247287	212004	318270	192758	174337	186358
p4291	470.212	18.2138	C19H30N6O8	Asp-Leu-Ser-His	7	Peptide(tetra-)	Basic peptide	551883	1	0.676597	0.508967	0.0485944	1.99101	2.11108	2.37884	1.35538	1.67785	271630	73907.3	107962	106062	141212	72224	184134	91719.9	40578.3	85484.5	114249	54287.5	44335.3	62677.1	81121.5	0	8750.86	0	25302.8	0	272349	309707	190946	288952	333293	512397	282428	199752	285453	199358	281993	327774
p4312	501.292	11.3343	C21H39N7O7	Arg-Leu-Val-Asp	7	Peptide(tetra-)	Basic peptide	613204	1	1.33965	0.773287	0.755872	2.63367	2.16072	1.35377	0.432246	0.918751	104459	138516	131884	113709	100970	175882	206115	155822	146455	105502	96026.1	74677.2	108063	59861.6	117254	97012.7	76775.5	87998.7	84977.4	98850.9	104341	149619	613204	543149	142334	183390	295362	277177	261355	256541	113294	89739.6
p4325	447.244	13.232	C17H33N7O7	Ala-Thr-Thr-Arg	5	Peptide(tetra-)	Basic peptide	388951	1	0.92515	0.872305	2.23657	0	0.0202685	0	0.0756351	0.640405	174298	109130	119441	95464.1	161181	145973	124696	108069	94362.2	137050	151888	95456.5	123958	104526	99469.4	388951	262482	307626	230261	285728	0	0	0	0	0	13367.4	0	0	0	0	0	0
p4344	513.237	10.3353	C21H35N7O6S	Asn-Leu-Met-His	7	Peptide(tetra-)	Basic peptide	502023	1	0.929219	0.952718	1.17522	1.28513	1.17967	1.72806	1.37768	1.44302	314220	195219	203320	223308	245387	227243	257800	191030	220164	201593	292691	214012	237134	212291	169465	285297	225224	338637	233026	306284	354738	408095	201024	201854	352614	270658	301677	271161	275349	274878	324142	466285
p4347	487.301	7.40837	C22H41N5O7	Asp-Ile-Ile-Lys	7	Peptide(tetra-)	Basic peptide	585687	1	1.33539	0.955253	1.77615	2.00082	1.42894	1.23916	0.881475	1.1925	141010	192548	154228	205006	201874	214276	242684	258453	274827	204488	125980	173259	155033	192620	207740	305597	300723	419341	211985	351418	296391	240378	585687	451963	215651	145403	214369	300034	287920	330701	243017	148835
p4378	286.649	17.5007	C21H39N11O8	Arg-Asp-Gln-Arg	7	Peptide(tetra-)	Basic peptide	430705	1	0.634639	0.716111	4.00192	0	0	0	0.0464036	1.01526	99508.7	103338	97618.8	46325.9	127273	56379.8	60618.6	43863.2	51713	88285.1	79251.4	69283.4	50966.8	73050.6	66930.2	302240	430705	366897	414977	382347	0	0	0	0	0	0	0	0	0	0	0	0
p4404	345.176	15.4119	C12H23N7O5	Arg-Gly-Gly-Gly	5	Peptide(tetra-)	Basic peptide	220977	1	0.675985	0.759278	0.808255	0.134065	0.178015	0.156541	0.144859	0.536109	200374	172047	122153	99163.7	220977	136523	112750	99132	78200.1	124130	117961	123066	122067	127988	127513	117725	114445	198824	124295	103209	31227.1	37664	0	13647.1	26686.8	36261.1	40430	15078.9	26717	26544.4	34593.4	33259
p4415	370.221	10.8032	C17H30N4O5	Ala-Leu-Ala-Pro	5	Peptide(tetra-)	Hydrophobic peptide	320405	1	1.0748	0.938258	0.202028	0.887184	0.832767	1.23901	1.11848	0.978116	212647	240475	215571	164935	217985	226703	235464	188070	191221	288811	242482	196278	219191	139949	188784	37981.8	30396.5	46404.8	41882.6	55789.4	195160	278232	116802	106053	236728	159246	156710	152335	226313	181144	241904	320405
p4417	416.264	7.31569	C19H36N4O6	Ala-Leu-Leu-Thr	7	Peptide(tetra-)	Hydrophobic peptide	511876	1	1.13025	0.971156	1.45403	0.867787	0.799901	0.666676	0.643876	0.816394	151291	301980	245883	280525	240008	262325	234925	309020	363022	209266	206898	238005	260217	258787	220599	434757	381993	222965	269041	464707	253294	174690	245168	250743	134532	171098	207821	206387	180217	210105	217328	143146
p4432	492.237	20.922	C19H36N6O7S	Asp-Lys-Lys-Cys	7	Peptide(tetra-)	Basic peptide	397875	1	0.74845	1.16497	0.443496	0.76535	0.566178	0.650175	1.18815	0.34372	246935	186726	184808	50740.1	263607	149968	94619.7	202668	156749	94161	210459	187411	187124	397875	103838	36334.6	137723	34535.8	127618	77488.8	73386	198811	223030	111007	107697	79167	136781	163830	128191	20171.6	209643	207633
p4442	417.233	12.9513	C16H31N7O6	Ala-Thr-Ala-Arg	7	Peptide(tetra-)	Basic peptide	487071	1	0.944508	0.780106	1.99885	0.994488	0.709428	0.672687	0.303251	0.995005	235279	255679	256414	158448	234946	226023	205615	213744	217594	214487	206235	165744	184411	171886	161642	487071	475664	482222	394921	440347	182365	163832	361336	247330	179615	139614	159258	183381	148119	178919	205995	169125
p4459	501.207	11.725	C20H31N5O10	Glu-Glu-Gln-Pro	7	Peptide(tetra-)	Acidic peptide	341884	1	0.171586	0.974222	0	0.402758	0.792688	0.916647	1.068	0.729859	203764	179519	316252	112912	133247	70638.3	70320.7	0	21308.9	0	160532	159810	170784	209531	220659	0	0	0	0	0	24865	0	89695	96767.2	169558	134775	177924	159819	138883	138238	215808	144556
p4461	389.154	16.1639	C14H23N5O8	Ala-Ala-Asn-Asp	7	Peptide(tetra-)	Acidic peptide	377278	1	0.222041	0.85059	0	5.65505	4.10073	5.25238	2.50274	3.277	116474	37097.4	33551.4	22292.6	29388.3	16858.2	36166.1	0	0	0	31951.8	40304.7	29927.1	41509.5	59431	0	0	0	0	0	334819	372349	141693	160450	341137	191413	237958	174982	199995	174921	193289	204103
p4474	510.256	13.2977	C21H34N8O7	Asn-Leu-Gln-His	7	Peptide(tetra-)	Basic peptide	342682	1	1.46265	0.857708	0.387594	1.01291	0.764979	1.07681	1.14089	0.82314	155732	94610.6	136342	146092	133165	162583	177701	134190	156885	342682	171879	110442	104259	75851.7	108751	51484.8	42931.3	58515.2	57119.9	48063.5	161388	151199	110578	104764	146610	86450.3	108215	79797.3	120530	114439	138386	124048
p4477	458.253	8.94365	C24H34N4O5	Phe-Val-Pro-Pro	7	Peptide(tetra-)	Hydrophobic peptide	424615	1	1.04345	0.95002	1.39229	0.293707	0.216594	0.0410817	0.156948	0.649319	171510	281218	177207	138900	230380	255972	231545	137567	157423	260121	146135	204837	228786	153795	215721	275396	424615	346237	143349	201598	69531	69239.3	41832.2	35584	77289.5	51508.9	59908.1	36080.5	25794	43132	0	0
p4488	512.222	15.7489	C21H32N6O9	Asp-Glu-His-Ile	7	Peptide(tetra-)	Basic peptide	445047	1	0.892771	1.45961	0.0386798	1.59206	1.37443	1.95074	1.97465	1.26452	153928	173836	183959	205077	207384	179491	182672	152108	151896	158918	232030	251692	253629	299257	312342	12216.1	0	0	23531.2	0	267887	290849	278682	284241	349696	290360	203908	249761	264164	262034	320847	352017
p4503	433.254	12.7088	C18H35N5O7	Ile-Lys-Ser-Ser	7	Peptide(tetra-)	Basic peptide	326887	1	1.22669	0.861996	1.27526	0.840026	1.03271	0.823435	0.656384	0.896746	232207	180666	166203	251196	205651	280890	215752	326887	273024	174205	244427	145614	148267	204782	149870	299619	249598	265435	251317	255102	136500	132036	207361	257368	136936	223484	196609	237933	190235	221542	179099	131531
p4505	258.138	17.274	C19H36N10O7	Ala-Asp-Arg-Arg	7	Peptide(tetra-)	Basic peptide	397957	1	0.700509	0.656355	3.66178	0.0511731	0.035253	0	0.06372	1.0209	102300	117444	68807.6	56659.1	101074	49106	68759.6	52649.5	49309.3	92802.2	57196.1	54723.3	60895.1	53702.5	66404.5	229425	285716	397957	377250	343850	0	22837.8	0	0	0	15732.9	0	0	0	0	0	0
p4532	461.174	14.65	C21H27N5O5S	Cys-Trp-Gly-Pro	7	Peptide(tetra-)	Hydrophobic peptide	439626	1	1.73402	1.96645	0	1.62391	1.3668	4.09024	1.88865	1.83868	103241	120370	57680.1	0	73779.9	113274	200433	76611.8	90717.3	134665	95965.8	121106	117573	183410	180174	0	0	0	0	0	0	0	220287	212741	143575	172412	100136	59167.2	66954.4	86641	295251	313910
p4566	374.144	11.7046	C14H22N4O8	Asp-Gly-Pro-Ser	7	Peptide(tetra-)	Acidic peptide	293118	1	1.55124	1.2557	0	0.108716	0.169826	0	0.144873	0.496723	114925	184164	147225	160036	167729	185875	208360	270765	242664	293118	227651	202235	220348	137948	183827	0	0	0	0	0	32332.2	51822.6	0	0	0	19663.7	33195.6	27281.1	31488.8	19829.8	0	0
p4568	474.244	14.2858	C19H34N6O8	Asn-Leu-Thr-Gln	7	Peptide(tetra-)	Hydrophobic peptide	326180	1	1.49378	0.883344	1.11587	0.867312	0.972512	0.52215	0.140384	0.792421	110778	187564	123524	119735	142087	225588	253971	186557	221511	133651	114293	85402	148722	110408	145107	183306	126075	150735	116025	186769	98057.6	78117.8	190739	136749	89307.5	107779	151373	123042	125585	157116	68629.4	42688.4
p4608	429.27	10.9134	C18H35N7O5	Ala-Leu-Ala-Arg	7	Peptide(tetra-)	Basic peptide	332292	1	0.869419	1.02323	4.26898	0.415992	0.134692	0	0	1.00595	70563.1	79468.8	83747.1	33493.6	88559.6	52169.9	96060.2	42049.3	32496.4	86591.4	54877.2	82919.9	76024.1	67015.1	83260.9	273237	329425	332292	322226	261859	87242.6	60780.8	0	0	0	0	0	0	0	47927.7	0	0
p4614	480.219	16.1095	C18H36N6O5S2	Cys-Lys-Lys-Cys	7	Peptide(tetra-)	Basic peptide	268007	1	0.465066	0.632853	0	0.0410729	0	0.0978729	0.330792	0.476511	268007	175872	188276	163811	100811	112307	107008	64544.1	71837.7	61363.5	80048.9	135889	117174	140669	93747	0	0	0	0	0	0	20145.4	0	0	16687.8	0	0	0	0	0	23733.3	18149.8
p4673	418.181	16.5072	C15H26N6O8	Ala-Asn-Gln-Ser	7	Peptide(tetra-)	Polar peptide	268858	1	1.25393	0.511639	0.614922	1.44363	1.29132	0.958069	0.44473	0.660045	89523.8	132013	167714	139146	78903.4	123922	209384	147009	190159	91036.1	66641.2	33771.5	67245.6	68114.1	74945.6	70582	58403.7	70635.6	85578.1	88242.7	108175	143300	268858	222961	133421	100028	204651	161415	138702	179423	90535.9	81447.7
p4674	371.217	14.6427	C16H29N5O5	Ala-Lys-Gly-Pro	7	Peptide(tetra-)	Basic peptide	343959	1	2.79834	0.444215	0.152403	4.13572	6.00861	2.83233	0.458329	1.88347	39175.5	32143.7	51875.5	70799.6	0	91949.7	132149	107002	152976	58785.6	41112.4	0	45062.8	0	0	0	0	0	17602.3	11963	0	38662.1	323834	343959	95850.3	201141	307280	255373	200223	201619	61900.9	97636.3
p4692	344.206	14.2705	C15H28N4O5	Ala-Leu-Ala-Ala	7	Peptide(tetra-)	Hydrophobic peptide	225304	1	1.42932	0.701781	1.03442	1.02867	1.3066	0.846853	0.576142	1.0064	142462	111092	132345	146774	92636.6	146613	144372	225304	177809	199666	109749	78258.6	85933.5	90575.8	74313.9	154469	68622.9	105349	161123	157269	112023	103393	179594	147501	100724	177177	181146	148620	157476	152610	115705	88135.7
p4705	372.165	13.4833	C15H24N4O7	Ala-Ala-Asp-Pro	7	Peptide(tetra-)	Acidic peptide	348328	1	1.02638	0.828553	0.514012	0.931997	0.879614	1.04019	1.52342	1.09643	177576	151221	160075	116531	138382	131239	174410	106527	154946	196285	159123	132280	116806	92490.1	115567	87948.7	68244.7	74354.5	73211	78555.9	164211	183622	80269.6	109926	155178	119788	164703	107756	132790	129207	122727	131185
p4748	560.256	15.0233	C21H36N8O10	Arg-Glu-Gln-Glu	7	Peptide(tetra-)	Basic peptide	259053	1	1.75186	0.605211	2.41525	1.00541	1.81391	1.09329	0.263081	1.11726	44683.7	72910.4	39629.8	66236.8	53942.6	82229.8	129731	118499	84187.6	71324.8	33089.1	23047.7	48538.5	32532.8	30679.4	151032	98848	131014	131561	157543	22112.8	25781.3	108318	72551.9	50139.3	60738.1	113977	120028	84389.1	124053	44436.7	20336.2
p4754	475.203	15.6422	C17H29N7O9	Ala-Asp-Asp-Arg	7	Peptide(tetra-)	Basic peptide	150755	1	1.65358	0.947889	1.80003	1.12629	0.946378	0.683747	0.505406	0.919904	71575.2	66002.3	78378.4	46702.6	54344.6	103124	118884	104992	92923.5	104266	52095.8	41174.2	93166.3	60412.1	53635.6	122072	110532	139915	95424.6	102671	125504	114648	30895.6	41154.1	44836.9	58569	52347.8	60188	69933	58967.1	34618.5	28986.4
p4809	358.185	11.0775	C15H26N4O6	Ala-Thr-Ala-Pro	7	Peptide(tetra-)	Polar peptide	223253	1	1.27104	0.951807	2.04336	1.67989	1.81762	1.57537	1.11214	1.4838	53985	77564.9	60901.7	96513.2	107542	114544	80417.8	129847	111485	67683.2	71816.7	83504.2	74664.1	49429.7	97983.5	151264	139804	223253	126111	169775	77568	88612.9	214832	182038	103037	117781	136681	191107	132509	142621	123048	131031
p4861	361.196	14.9588	C14H27N5O6	Ala-Lys-Gly-Ser	7	Peptide(tetra-)	Basic peptide	173123	1	0.524206	0.399207	2.05463	0.056762	0.0497594	0	0	0.703637	55754.4	66140.5	70387.7	94545.8	60620.5	40582.6	53405.6	49170.7	38975.7	0	37519.4	35950.3	28486.1	36748.4	0	161296	124561	117891	173123	137010	19721.9	0	0	0	0	17288.8	0	0	0	0	0	0
p4873	358.149	13.618	C14H22N4O7	Ala-Asp-Gly-Pro	7	Peptide(tetra-)	Acidic peptide	148070	1	1.22907	0.843955	0.275446	1.33597	1.02721	0.981815	1.34452	1.01763	72559.5	83890.9	81691.8	64132.2	90077.2	105465	115454	63189.6	85162.6	112955	92891.2	61893.2	62395.5	46838.9	67108.4	22608.6	19618	32080.3	12385.7	21379.1	125750	148070	84046.8	61063.1	105238	56143	87271	51645.9	74970.6	132995	76439.5	61452.4
p4891	488.235	14.9526	C18H32N8O8	Ala-Asp-Gln-Arg	7	Peptide(tetra-)	Basic peptide	116094	1	3.62276	0	3.78882	1.15938	1.6582	1.08895	0.813697	2.17956	0	44407.7	0	0	41428.7	116094	62734.7	37918.6	48856.8	45359.9	0	0	0	0	0	75959	51518.8	69529.7	70231.1	57980	0	20913.7	32899.4	23662.1	22041.3	31140.7	17334.9	33606	34654.8	25596.9	22592	0
p4907	330.154	16.1359	C13H22N4O6	Ala-Gly-Pro-Ser	7	Peptide(tetra-)	Polar peptide	114629	1	0.989313	0.748759	0.369865	0.846986	0.763551	1.03677	1.26562	1.03295	84550.5	72796.1	71960.1	60984.6	65187.4	83864.9	67928.8	59735.8	71382	68768.3	65995	51772	54132	47791.4	46477.5	26932.1	26956.5	11340	36100.3	30150.1	65682.5	86280.8	38990.3	45940.5	64191.4	46251	66265.8	40047.9	50278.6	68582.9	66053.1	68258.2
p4921	360.164	20.6618	C14H24N4O7	Ala-Val-Asp-Gly	7	Peptide(tetra-)	Hydrophobic peptide	103227	1	0.821437	0.961732	0	1.14729	0.939708	1.18761	1.49309	0.619367	45186.6	30658.5	46148.4	43703.8	69693.7	29534.6	69509.4	40780.1	24832.9	28702	60069	51103	40241.2	41192.7	33777	0	0	0	0	0	86439.7	54170.8	37421.2	37565.3	54463.7	51175.1	36488.7	34053.5	55436	44045.3	51784.3	49501.6
p508	388.195	10.1458	C16H28N4O7	Ala-Glu-Gly-Ile	5	Peptide(tetra-)	Hydrophobic peptide	723942	1	1.28025	0.989573	0.544287	0.995692	1.08527	1.22387	0.865688	0.950733	476781	325341	471827	263067	372884	474334	452130	319587	475158	723942	414726	331350	328259	381077	434573	244342	187569	223613	209688	174320	370419	520077	296513	344301	370362	479614	517920	311944	395466	367816	434683	391789
p530	475.21	14.4081	C19H33N5O7S	Gln-Met-Thr-Pro	5	Peptide(tetra-)	Hydrophobic peptide	2112633	1	0.303426	1.15192	0	1.75436	0.544309	0.377349	1.2486	1.04285	714084	512078	357200	354100	593060	187845	224576	103201	107972	144232	464971	572087	630404	621008	626482	0	0	0	0	0	1.98958e+06	2.11263e+06	57052.8	63530.8	216640	265958	330366	163061	296310	321693	247191	208715
p564	532.287	10.2282	C22H40N6O9	Glu-Glu-Lys-Lys	5	Peptide(tetra-)	Basic peptide	2502575	1	0.847795	0.760384	2.94707	0.152514	0.256989	0.16056	0.234615	1.01788	702691	729035	554724	474443	575259	526270	432138	473444	562929	579254	391935	464203	511891	449812	490799	1.60095e+06	1.76323e+06	2.17739e+06	1.56476e+06	1.84142e+06	89402.8	110185	76998.9	58667.7	127801	125202	198661	200297	104796	151302	99156.7	88185.6
p578	430.218	10.3391	C17H30N6O7	Ala-Leu-Asn-Asn	5	Peptide(tetra-)	Hydrophobic peptide	856188	1	1.47117	0.871775	3.49519	2.04119	2.53313	2.06525	1.10505	1.8188	168106	140152	139239	185780	162939	231933	173024	272300	323411	170698	165295	122848	132096	102063	171819	500257	457817	631728	531739	661384	214577	195199	512277	310807	392365	238051	386848	614900	358608	418511	314452	285222
p583	441.27	10.2874	C19H35N7O5	Ala-Val-Pro-Arg	5	Peptide(tetra-)	Basic peptide	373259	1	1.5566	1.23034	7.56997	0	0	0	0	1.58162	30646.8	40413.3	54177	38174.9	53669.6	46113.2	55135.9	62960.2	93434.7	80266.1	50375.3	33993.6	74089.6	46753.3	61872.7	275818	357159	311292	373259	325775	0	0	0	0	0	0	0	0	0	0	0	0
p679	607.222	12.31	C29H33N7O6S	Cys-Trp-Tyr-His	5	Peptide(tetra-)	Basic peptide	830501	1	1.36093	0.810485	1.11605	1.17374	1.23127	1.43261	1.38421	1.06428	467927	431231	370300	474563	411886	626477	488777	555669	562412	700707	473291	363042	357976	284131	268890	478941	489791	434132	584463	418777	519344	591845	424312	477572	517405	497563	573748	524815	512119	546250	609565	627517
p823	496.191	10.9526	C20H28N6O9	Asn-Asn-Ser-Tyr	5	Peptide(tetra-)	Hydrophobic peptide	1364678	1	0.819974	0.840128	0.147955	0.199541	0.195732	0.234119	0.358606	0.529134	1.36468e+06	1.08159e+06	667641	543198	877353	1.05297e+06	712026	408245	530877	1.01403e+06	642173	697650	855231	624340	990136	130292	116792	161553	143306	118954	184793	193283	91783.1	128318	306633	215825	174847	150541	200407	145918	206588	237977
p826	490.257	10.9027	C20H38N6O6S	Asn-Lys-Met-Val	5	Peptide(tetra-)	Basic peptide	796528	1	1.3227	0.852834	0.458885	1.02559	1.1322	0.724419	0.327402	0.853914	521977	624569	546871	456483	423414	687428	745184	651137	682815	637152	367872	344052	470819	456726	555141	296503	166594	258066	227591	232100	460250	500217	616173	487954	574568	566421	579706	577933	532212	657224	336114	286353
p848	439.218	8.11584	C18H29N7O6	Asn-Leu-Gly-His	5	Peptide(tetra-)	Basic peptide	706870	1	1.0748	0.807876	1.85274	0	0.0824208	0.0334191	0.184757	0.59246	288867	240699	237341	236551	337551	325411	213846	345412	296348	260294	232516	236579	206225	185827	222222	521403	315545	706870	475950	464778	0	0	0	0	0	69882	0	0	40645.1	0	0	44815.3
p955	480.233	9.02758	C21H32N6O7	Asn-Lys-Gly-Tyr	5	Peptide(tetra-)	Basic peptide	364710	1	1.49121	0.610794	0.458937	1.06344	1.16585	0.669956	0.322551	0.694615	178946	176817	235593	219692	147700	247743	303741	330728	364710	182770	123075	116039	126730	105189	114564	100880	0	171015	68462.4	99647.1	186986	209663	231305	209180	182438	181581	291419	202840	232797	209120	107825	95812.4
n102	358.258	9.57832	C17H34N4O4	Ile-Lys-Val	5	Peptide(tri-)	Basic peptide	268293	1	1.04574	0.779429	0.924242	0.49973	0.532446	0.365709	0.333599	0.820534	164555	152059	268293	125235	147867	156085	226116	150659	192469	171922	126383	124667	131584	143978	142144	151042	122504	186552	145832	187078	67844.3	109619	92734.9	69703.8	88870.8	101802	95537.5	74605.4	101959	82939.8	58244.6	62014
n1253	359.206	7.96116	C16H29N3O6	Glu-Ile-Val	7	Peptide(tri-)	Hydrophobic peptide	6011326	1	1.74481	0.690382	1.24245	7.8091	0.702756	0.418628	0.257268	3.15211	332630	304704	294714	178561	295487	485760	505966	415379	431752	614509	217510	155627	177169	136239	284197	376970	208315	279069	457603	425050	6.01133e+06	4.51668e+06	174226	136174	141923	205797	183126	198154	209768	191296	123552	79263.7
n1514	359.206	7.08222	C16H29N3O6	Glu-Leu-Val	7	Peptide(tri-)	Hydrophobic peptide	3245411	1	1.00489	0.651046	1.00115	20.1584	1.62599	1.12012	0.909014	14.367	46420.9	46495.2	82386.6	84944.3	48248.9	60647.9	56171.9	51805.9	75556.7	65822.9	39020.6	36105.4	34407.4	33110	58201.6	64061.6	64197.1	66590.5	53181.2	60820.9	2.70414e+06	3.24541e+06	84582.9	79710.7	104946	91457.1	116711	104524	71284	117636	123552	39571
n1589	289.164	6.96593	C12H23N3O5	Ile-Ala-Ser	5	Peptide(tri-)	Hydrophobic peptide	321894	1	1.43117	0.756327	0.811665	1.16224	1.34949	1.05928	0.567094	0.776012	200448	138956	192338	138842	110778	142138	301822	321894	166228	186180	120284	68737.9	63301.2	190318	148323	127509	163144	122628	116801	104121	212926	126394	245445	179738	143628	215072	198485	176874	228044	235962	199526	107815
n1643	359.206	4.73615	C16H29N3O6	Ile-Asp-Ile	7	Peptide(tri-)	Hydrophobic peptide	2630414	1	0.796238	0.36003	0.532924	27.7816	2.26667	1.74559	0.78363	18.7846	37431.4	0	49915.3	68025	25984.4	0	17919.9	49662.5	33896.4	42923.7	24721.8	18928.7	0	21643.2	0	0	68005.7	0	0	28643.2	2.63041e+06	2.16076e+06	119508	66497.9	61177.1	80304.9	94339.2	76654.4	88138.3	71637.8	47038.9	27977.1
n1678	319.138	12.6719	C12H21N3O7	Glu-Ala-Thr	7	Peptide(tri-)	Acidic peptide	2488928	1	1.3395	1.24746	0.0551393	1.14731	2.5485	1.10104	0.983511	1.13814	798866	893006	872874	652271	880420	1.10972e+06	1.35596e+06	881315	925252	1.21627e+06	867641	1.11724e+06	945408	992366	1.18875e+06	52567.3	31649.8	38959.9	48122.6	54630	888503	1.24341e+06	658196	688537	1.2224e+06	1.83575e+06	1.84172e+06	2.00622e+06	2.48893e+06	2.26971e+06	965628	897104
n173	345.19	8.20766	C15H27N3O6	Glu-Val-Val	5	Peptide(tri-)	Hydrophobic peptide	366711	1	1.19379	0.630386	1.24542	0.624067	0.808199	0.425505	0.245441	0.849008	152894	185234	229249	142144	151726	191064	216676	225131	214284	180994	116309	86845.1	109011	84675	146078	261461	152982	189725	220020	248426	137803	134147	101861	93826.6	69838.1	119085	174100	161681	132358	108835	56398.4	57749.4
n1943	318.117	13.2863	C11H18N4O7	Ala-Asn-Asp	5	Peptide(tri-)	Acidic peptide	458410	1	0.775911	1.10271	0	0.607144	0.577972	0.573252	0.980429	0.65986	422909	440869	427831	309416	296174	333683	239290	334258	311708	253119	431666	396817	374273	458410	430894	0	0	0	0	0	234734	247877	209510	163533	296219	185047	224429	204352	283760	198939	173215	165224
n2021	409.149	9.37732	C18H23N3O8	Glu-Asp-Phe	7	Peptide(tri-)	Hydrophobic peptide	1146163	1	1.33323	0.988345	1.77651	0.956082	1.115	0.689721	0.379576	2.14709	530780	410280	333827	533355	613476	779615	602599	612701	586959	646830	540212	420453	503449	360493	568884	801753	955120	955791	890151	699400	349471	412928	628946	652667	271349	512773	520092	637699	563893	465748	327191	291804
n2265	349.167	4.67193	C14H27N3O5S	Ile-Met-Ser	7	Peptide(tri-)	Hydrophobic peptide	619112	1	1.00015	0.77585	3.6431	0.083879	0.143582	0	0.159158	0.486954	102835	124506	180604	149052	152065	96618.9	109996	224500	135543	142511	77499	153307	126740	109895	82684.6	481780	556798	619112	427115	498378	0	59475.4	0	0	0	0	63758.6	0	0	38049.7	0	0
n2384	323.115	8.19289	C11H21N3O6S	Met-Ser-Ser	5	Peptide(tri-)	Hydrophobic peptide	214258	1	1.03009	1.14166	0.987106	1.05986	1.18035	1.08424	0.830566	1.09717	123498	189837	149037	142685	176321	163123	118364	194058	162176	167170	186356	155423	175418	175039	199835	153558	108536	133096	198358	177755	145625	163155	180246	186325	152802	183139	160090	191414	198578	189081	163657	184547
n2397	291.107	14.3009	C10H17N3O7	Ala-Asp-Ser	7	Peptide(tri-)	Acidic peptide	509877	1	1.30982	0.701305	0.537417	6.22631	1.72462	1.7718	0.629612	3.02782	37564	34716.6	47760	29012.2	48617.3	47112.9	64501.1	46382	52527	48388.3	33506	27883.6	25088.7	28170.2	23978.5	19435.5	22146.7	25106	21149.5	18393.6	506145	509877	44609.7	52143.6	117980	89637.8	78199	57757	54254.7	61058.1	53155.4	51463.8
n2417	345.19	9.54095	C15H27N3O6	Ile-Asp-Val	5	Peptide(tri-)	Hydrophobic peptide	353641	1	1.13547	0.597654	0.551012	0.509614	0.639054	0.407819	0.168818	0.455482	208249	173126	310033	209764	213374	203297	353641	220487	299002	189103	174109	113764	121608	110546	146086	140267	130842	108188	105842	128989	89290.8	113492	182651	108057	74497.2	106956	173441	164990	140978	125890	50068.8	54840.8
n2675	383.133	13.8873	C16H21N3O8	Asp-Ser-Tyr	7	Peptide(tri-)	Hydrophobic peptide	247122	1	1.10023	0.951207	0	0.826963	1.35741	0.571112	1.23136	1.09198	231594	154684	142798	122167	139422	202773	247122	116824	141421	161775	135023	118080	173162	127739	198082	0	0	0	0	0	197866	196396	55652.1	80803.5	123133	221692	227212	212932	194566	216858	83331.2	86752.3
n2715	343.174	9.6822	C15H25N3O6	Glu-Pro-Val	7	Peptide(tri-)	Hydrophobic peptide	303696	1	1.01441	0.97395	0.0835718	1.57881	2.04927	1.38184	0.859115	1.22221	164398	109013	163509	81792.2	91751	114668	151798	101037	138802	112956	104812	138648	112959	104451	133691	15020	10093.1	6607.82	9712.82	9583.7	248349	292329	113301	100664	209160	198973	303406	213890	303696	231040	129557	159632
n2919	345.117	13.2959	C13H19N3O8	Asp-Asp-Pro	7	Peptide(tri-)	Acidic peptide	167114	1	1.17276	1.00855	0.555686	1.27373	1.08869	1.07852	1.48652	1.02305	79649.9	84350.6	72329	52757.4	67853.3	87471.5	83810.2	64709.9	74651.2	107964	99084	72526.9	58724.5	62432.7	67224.9	43208.5	28184.2	33706.4	47507.3	45740.2	153428	99785.1	61502.3	47020.3	92908.8	62107.6	95607.8	65735.2	94222.5	70923.6	64082.1	57632.3
n2986	331.174	13.3414	C14H25N3O6	Glu-Ala-Ile	7	Peptide(tri-)	Hydrophobic peptide	180101	1	0.977181	1.18023	1.45499	1.26759	1.12989	1.23219	1.27821	0.934276	94898.7	99226.2	81600.9	102488	108145	100075	88191.1	127306	83587.5	76100.4	125124	99913.7	127076	108077	113827	148924	152833	180101	135627	90162.9	112915	103214	137284	133819	129270	82235.2	96092.4	122250	127118	121836	121520	99283
n3009	273.133	9.59268	C11H19N3O5	Ala-Pro-Ser	7	Peptide(tri-)	Polar peptide	160851	1	1.06475	0.364047	0.141473	1.87491	2.03643	1.08165	0.298752	0.619162	42706.5	18329.2	55783.3	59656.9	20676.7	38994.2	48677	39371	65865.6	17011.1	17071.6	0	16095.1	14257.1	24349	14913	0	6157.96	0	6820.93	28454.2	51674.1	160851	86198.2	42466	61130.8	108101	89346.6	86792.9	56115.7	25156.8	26494.1
n3020	361.185	9.86739	C15H27N3O7	Glu-Ile-Thr	7	Peptide(tri-)	Hydrophobic peptide	110621	1	1.12355	0.455704	0.466042	0.729309	0.839341	0.537928	0.311767	0.608907	71474.7	78447.5	105892	90107.2	36294.5	67555.3	101017	74749.9	108532	77584.5	34634.6	31042.2	37332.1	33107.8	38060.7	41830.5	31995.9	30497.3	35763.4	38041.4	56011.4	55348.3	79638	51243.3	36512.4	50617	79302.9	65303.1	63527.6	62058.6	27105.8	28459
n402	338.071	13.8911	C10H18N4O5S2	Asn-Cys-Cys	5	Peptide(tri-)	Polar peptide	863745	1	1.27541	1.38839	0.772165	2.60124	3.34871	1.88002	1.88174	1.96448	219191	226071	96963.8	231441	326454	375201	293038	234891	257206	242764	235313	268949	289913	341451	391768	228472	104767	184625	142349	189260	641693	708020	378358	579915	553693	689726	767892	863745	573921	788697	361743	542673
p1039	285.169	6.96928	C13H23N3O4	Leu-Gly-Pro	7	Peptide(tri-)	Hydrophobic peptide	24524387	1	0.895816	0.577639	0.397691	1.15499	1.58072	0.782499	0.373553	0.639338	1.11539e+07	9.75077e+06	1.09428e+07	1.332e+07	1.11294e+07	6.60109e+06	1.55832e+07	1.01303e+07	8.31029e+06	9.80669e+06	5.80269e+06	6.07768e+06	5.031e+06	9.85351e+06	5.75434e+06	6.39985e+06	3.46632e+06	3.72062e+06	3.40433e+06	5.39761e+06	7.21657e+06	7.6346e+06	2.45244e+07	1.48282e+07	1.08184e+07	1.51786e+07	1.83493e+07	1.68383e+07	1.76567e+07	2.09668e+07	5.5683e+06	7.8969e+06
p1807	328.186	15.7208	C13H24N6O4	Gly-Pro-Arg	5	Peptide(tri-)	Basic peptide	637179	1	1.34029	0.766596	2.2278	0.599014	0.984438	0.690017	0.64106	0.987098	197772	212635	332715	187694	151629	270300	281335	332848	268163	298148	185416	140812	191207	131508	180856	414173	467819	637179	456315	435982	69490.7	123570	142732	186632	125976	197775	177559	292934	203215	194117	112081	148285
p1812	300.18	15.5986	C13H24N4O4	Lys-Gly-Pro	5	Peptide(tri-)	Basic peptide	211931	1	1.16973	0.621352	2.1717	0.610287	1.08169	0.721417	0.506732	0.946659	87024.6	75719.3	92660.3	76328.8	56362.9	85651.5	83392.6	93565.5	77945.3	113412	55989.4	42158.6	51939.7	43738.4	47317.8	132124	164694	211931	181368	152710	31736.8	36599.9	54315.5	57776	56421.8	80915.5	96814.3	89508.5	82266.9	70294.6	44192.1	45725.8
p1821	257.137	14.2877	C11H19N3O4	Ala-Ala-Pro	5	Peptide(tri-)	Nonpolar peptide	4683699	1	0.827116	1.09859	0.314824	1.19465	0.718664	1.75964	1.27081	1.13486	2.88395e+06	2.66585e+06	2.33813e+06	1.50424e+06	1.87796e+06	1.59813e+06	2.21961e+06	1.71858e+06	1.74284e+06	2.04254e+06	2.08897e+06	2.49707e+06	2.8676e+06	2.25168e+06	2.67592e+06	755698	582768	712913	814346	682387	2.30039e+06	2.84033e+06	2.47002e+06	2.50466e+06	3.34843e+06	1.53791e+06	1.76172e+06	1.22441e+06	1.75745e+06	1.81797e+06	4.00792e+06	3.99981e+06
p1846	388.244	10.8683	C16H32N6O5	Ile-Arg-Thr	5	Peptide(tri-)	Basic peptide	338429	1	1.07657	0.909201	1.26595	0.458552	0.503156	0.221571	0.449676	0.979385	243860	234335	235788	195884	230150	261143	264221	218567	205078	278303	209135	172032	230155	169760	255422	280180	246507	333739	269353	313430	140238	169196	72525.3	0	140798	126600	122399	126632	103523	94452.5	0	65014.2
p1882	301.2	9.56681	C14H27N3O4	Ile-Ala-Val	7	Peptide(tri-)	Hydrophobic peptide	10774551	0	0	0	0	3494.23	28.9282	7.81832	80.5238	1552.83	0	0	0	0	0	0	0	0	0	0	0	0	0	0	0	0	0	0	0	0	1.07746e+07	6.69658e+06	0	0	0	87252.2	36312	0	0	21076.7	0	0
p1888	287.184	11.8917	C13H25N3O4	Ile-Gly-Val	7	Peptide(tri-)	Hydrophobic peptide	12181631	1	0.755609	0.834561	0.0457277	2.14817	1.61337	2.14428	0.787255	1.08986	7.80003e+06	3.97307e+06	3.33326e+06	1.96502e+06	1.53069e+06	3.90624e+06	3.07893e+06	1.56973e+06	2.70203e+06	2.79895e+06	1.85119e+06	3.35889e+06	3.21856e+06	4.02262e+06	3.07329e+06	77830.9	158765	234737	222612	156684	9.07601e+06	1.02106e+07	2.69405e+06	6.24327e+06	1.17363e+07	5.76493e+06	6.35571e+06	5.71453e+06	5.83154e+06	6.34525e+06	6.83938e+06	9.92161e+06
p1937	331.211	4.59174	C15H29N3O5	Ile-Ile-Ser	5	Peptide(tri-)	Hydrophobic peptide	3166889	1	1.23862	0.919807	2.46705	0.681551	0.894403	0.578187	0.37285	0.974774	964466	653375	1.43854e+06	1.03336e+06	881238	970548	1.31874e+06	1.04896e+06	1.33713e+06	1.48178e+06	822991	985017	969441	812503	982396	1.90445e+06	2.33733e+06	2.49035e+06	2.36466e+06	3.16689e+06	695954	669018	817047	545843	660120	859408	958546	944696	855409	828008	595293	499845
p2350	395.133	16.5587	C17H21N3O8	Phe-Asp-Asp	7	Peptide(tri-)	Hydrophobic peptide	6784000	0	0	0	0	2254.84	0	0	0	928.975	0	0	0	0	0	0	0	0	0	0	0	0	0	0	0	0	0	0	0	0	4.4902e+06	6.784e+06	0	0	0	0	0	0	0	0	0	0
p2369	289.164	12.7758	C12H23N3O5	Ile-Ala-Ser	5	Peptide(tri-)	Hydrophobic peptide	761967	1	1.04116	0.943981	2.0897	2.21571	0.328123	0.196976	0.399767	1.87911	155665	114102	104884	102921	105606	110475	159284	108054	117660	111707	105469	95107.3	127074	137040	85818.1	254695	363310	214864	200029	185767	655143	596755	0	40252.8	0	50879.7	42665.1	39224.1	26520.2	32064.4	0	0
p2525	309.169	14.9718	C15H23N3O4	Pro-Pro-Pro	5	Peptide(tri-)	Nonpolar peptide	478367	1	0	0	73.8126	0	1.7544	0	0	12.1992	0	0	0	27333.2	0	0	0	0	0	0	0	0	0	0	0	466096	315156	341861	478367	416056	0	0	0	0	0	0	0	0	0	47953.3	0	0
p2526	288.18	14.917	C12H24N4O4	Lys-Ala-Ala	5	Peptide(tri-)	Basic peptide	475300	1	0.941169	0.764785	3.03766	0.173375	0.241298	0.265251	0.557584	1.06428	111643	172822	95915.6	93499.7	107497	102281	132266	102314	61813.2	148501	156826	80578.5	66987.6	63456	76781	351500	331020	298591	475300	309617	28533.9	25695.3	0	30930.6	15636.6	32674.1	33991.5	20664.5	16235.9	36719.4	39335.4	37119.5
p2550	332.206	13.0101	C14H28N4O5	Lys-Val-Ser	5	Peptide(tri-)	Basic peptide	566253	1	1.08954	0.769406	2.31786	0.607931	0.423344	0.491028	0.338551	0.872084	172263	211780	244925	189981	199016	239722	215383	215276	210572	228156	158196	155560	143111	167429	158931	430744	435326	416018	566253	511154	122746	114638	142600	137913	100954	88004.4	83045	75221.8	84288.4	100389	115245	112943
p2629	316.211	19.5525	C14H28N4O4	Lys-Val-Ala	7	Peptide(tri-)	Basic peptide	4519724	1	0.937716	1.00833	0.365279	8.64586	2.25521	3.90731	3.38142	3.27458	432166	233850	262071	162185	149474	233411	276197	216966	228881	207076	224172	228715	234353	318904	243934	80986.4	120697	94239.1	77503	79428.2	4.51972e+06	3.3927e+06	796666	908450	1.10114e+06	541690	503106	601006	596905	553186	1.03543e+06	948213
p2659	408.212	12.5845	C18H28N6O5	Ala-Tyr-Arg	5	Peptide(tri-)	Basic peptide	651883	1	0.724103	0.844627	3.24232	0.101815	0.141398	0.120119	0.229961	1.03735	203956	193822	214885	124040	178780	115951	113699	115587	86606.2	231060	159101	168110	160478	147441	138111	651883	566490	606651	641868	501401	38455.9	54754.3	0	0	0	57972.7	0	0	30544.2	40930.4	47133.9	34070.8
p2764	360.237	11.2691	C16H32N4O5	Ile-Lys-Thr	5	Peptide(tri-)	Basic peptide	747184	1	1.05702	0.772592	0.913126	0.649441	0.609388	0.510745	0.37604	0.827817	575266	586765	664770	518496	663512	730939	644761	594014	626446	584210	443120	388795	593188	404726	494751	625198	487308	513265	574731	546918	258217	302325	564490	488953	340057	341601	414486	403494	358833	315119	301184	334081
p2776	349.164	8.182	C17H23N3O5	Ala-Pro-Tyr	5	Peptide(tri-)	Hydrophobic peptide	804053	1	1.60774	0.570539	2.18749	0.492593	0.748702	0.365154	0.289213	0.720618	219281	214345	277533	287332	244380	297683	555247	431531	377816	335944	156851	120193	122396	152015	157652	679393	587145	584402	441603	426221	93578	124157	171318	116720	106457	152099	215731	181850	209610	171249	63764.3	67988.9
p2812	348.183	12.1657	C14H28N4O4S	Lys-Met-Ala	5	Peptide(tri-)	Basic peptide	772441	1	0.841245	0.809684	0.960979	1.17104	1.30214	0.918007	0.81414	1.0455	486268	544131	530353	374328	376658	443636	427155	359399	406646	307904	341636	290887	406929	314903	517422	410916	375870	614570	327752	492425	381562	550320	772441	518672	484138	595600	596584	536598	667805	613628	310944	361472
p2863	330.227	11.54	C15H30N4O4	Ile-Ala-Lys	5	Peptide(tri-)	Basic peptide	2859807	1	0.668541	0.782632	2.65035	0.312251	0.224305	0.212647	0.279299	0.811952	944355	808531	1.00817e+06	565156	889091	538789	588487	604551	402193	684085	666850	657965	693663	653508	627046	2.09658e+06	2.13441e+06	2.85981e+06	1.78482e+06	2.29645e+06	380804	281898	295177	192498	165857	189105	209460	184807	179151	182993	170058	191682
p2940	327.216	4.66191	C16H29N3O4	Ile-Pro-Val	7	Peptide(tri-)	Hydrophobic peptide	2778569	1	2.05238	0.494627	1.11092	1.63966	2.21927	1.31519	0.689518	1.39822	372047	459201	891252	939033	288415	535768	677310	1.14023e+06	922545	2.77857e+06	331408	217119	306391	345641	258566	555368	711693	452102	840377	717615	814019	639169	1.73536e+06	786774	861579	1.06691e+06	1.41138e+06	1.69622e+06	1.18614e+06	1.18609e+06	410281	555887
p2984	346.222	12.2491	C15H30N4O5	Ile-Lys-Ser	5	Peptide(tri-)	Basic peptide	1240846	1	1.16988	0.879852	1.35968	0.3338	0.402709	0.333872	0.311895	0.87901	689978	651833	667683	525940	591820	649861	712338	767489	804914	723905	602805	467775	590444	495471	595024	873447	670021	818733	901981	987896	248446	310113	143585	120794	220940	336682	307407	191212	212982	211088	192007	235410
p3035	316.186	14.5085	C12H24N6O4	Ala-Ala-Arg	7	Peptide(tri-)	Basic peptide	3177235	1	0.779986	1.04826	3.25787	0.20083	0.218216	0.145633	0.250667	1.00617	851924	736648	791842	538808	1.27949e+06	656484	687035	570387	422840	938194	723575	1.06352e+06	1.0213e+06	799250	793717	3.17723e+06	2.91357e+06	2.70448e+06	2.30195e+06	2.58162e+06	259723	266456	76894.6	122242	117911	214860	215035	164283	174078	147971	146208	149996
p3200	358.233	10.5882	C15H30N6O4	Ile-Ala-Arg	5	Peptide(tri-)	Basic peptide	1191143	1	0.893947	0.819932	1.85978	0.439089	0.395599	0.302013	0.256324	0.847394	742103	570264	504810	450330	683366	548254	569266	531858	429915	558630	487590	547714	541748	443135	399329	1.05965e+06	1.19114e+06	1.04143e+06	1.10122e+06	1.09454e+06	342431	245533	237120	255756	214857	332330	206004	214460	216422	198144	160709	198303
p3204	316.186	10.6776	C12H24N6O4	Ala-Ala-Arg	5	Peptide(tri-)	Basic peptide	238747	1	1.03653	1.14825	4.11678	0	0	0	0	1.11619	53390.7	54047.8	39439.2	30816.6	77129	59413.2	56807.6	56301	51116.1	40494.4	61432.6	68959	57996.9	43787.8	60423.5	208004	200407	226617	175276	238747	0	0	0	0	0	0	0	0	0	0	0	0
p3236	261.096	14.896	C9H15N3O6	Ala-Asp-Gly	7	Peptide(tri-)	Acidic peptide	2195343	1	1.65729	0.931596	2.99179	26.7642	3.58388	4.25438	2.99069	10.7	39716.7	23969	33562.8	41126.7	29611.6	43988.5	48501.8	54832.5	81504.8	49575.5	38395.4	29322.2	33576.6	30016.7	25184.9	92642.1	88656.2	76019	136604	108659	2.19534e+06	1.88206e+06	166130	134926	117573	107521	153464	113800	113256	114004	138297	120197
p3247	347.133	15.9221	C13H21N3O8	Glu-Ala-Glu	5	Peptide(tri-)	Acidic peptide	1391522	1	1.45965	0.667853	0.453615	6.85921	1.34109	0.906647	0.766018	2.70168	63447.3	77566.6	93314.9	149343	64642.3	95422	118881	110250	214145	115685	82431.1	44482.1	44764.6	59979.2	67751	50470.3	35916.5	38109.1	39864.5	39001.4	1.39152e+06	1.29874e+06	141014	141933	101874	56243.9	133063	137417	138899	135609	84124.8	77218.9
p3248	288.143	15.91	C11H20N4O5	Ala-Ala-Gln	5	Peptide(tri-)	Polar peptide	380138	1	0.653591	0.988762	0	1.20629	0.568092	0.775839	0.951103	0.941596	89790.5	110898	102616	116066	153339	70961	72452.8	63677	80010.8	87216.6	106840	129189	96199.6	129418	104628	0	0	0	0	0	255376	203940	77641.5	90705.7	63188.7	74020.4	70740.5	52485.6	66742	61363.4	83386.9	91764.7
p3278	303.18	12.4862	C13H25N3O5	Ile-Ala-Thr	7	Peptide(tri-)	Hydrophobic peptide	2290809	1	0.866443	1.07882	0.427025	1.56639	1.02027	1.20813	1.9453	1.1955	1.18591e+06	691526	1.03949e+06	500305	657512	847083	804795	553432	524640	800584	925801	757486	670999	925478	1.11616e+06	316606	344482	416189	370171	292569	1.84437e+06	1.4427e+06	883194	1.04413e+06	1.16824e+06	877659	944008	770972	825627	739057	1.31375e+06	967882
p3309	397.171	11.9817	C15H23N7O6	Asn-Gln-His	5	Peptide(tri-)	Basic peptide	695019	1	1.06027	1.27171	0.0795738	0	0	0	0.181714	0.602443	206209	464103	391977	403087	282816	415169	332043	430254	510934	165151	371191	531402	471750	338498	510353	0	0	139110	0	0	0	0	0	0	0	0	0	0	0	0	0	0
p3339	301.2	4.48057	C14H27N3O4	Ile-Gly-Ile	7	Peptide(tri-)	Hydrophobic peptide	2478034	1	1.09175	0.73011	1.62424	0.781194	1.19549	0.557826	0.455772	0.933293	1.38983e+06	1.12725e+06	1.58827e+06	1.05133e+06	781267	1.07027e+06	1.03916e+06	1.34414e+06	1.49147e+06	1.53774e+06	729389	571279	1.23514e+06	953429	846123	1.99106e+06	2.00935e+06	2.47803e+06	1.46698e+06	1.69926e+06	1.19218e+06	700566	1.14306e+06	855861	747023	1.34838e+06	1.81348e+06	1.37975e+06	1.24438e+06	1.31274e+06	616150	496079
p3408	316.211	12.4763	C14H28N4O4	Ile-Gly-Lys	7	Peptide(tri-)	Basic peptide	1968843	1	0.950694	0.901762	2.93873	0.293745	0.326625	0.260395	0.326392	0.789631	618178	585125	705474	462719	622902	527857	569345	547215	508508	693831	535287	531969	539692	488076	605211	1.782e+06	1.96884e+06	1.61914e+06	1.52824e+06	1.90149e+06	216006	239200	122068	141702	160612	303856	223651	127935	164971	157632	179698	163462
p3427	315.216	4.17841	C15H29N3O4	Ile-Ala-Ile	7	Peptide(tri-)	Hydrophobic peptide	1410158	1	1.29375	0.739837	1.06004	0.827108	1.11465	0.654063	0.6043	0.754794	641846	635239	591281	630380	486716	524822	570428	729088	627930	1.41016e+06	458846	460961	465409	370993	452544	677730	546827	513645	723699	702809	498092	651781	418083	421885	479458	742052	808972	588641	587960	600119	443683	325764
p3443	390.186	14.2513	C14H26N6O7	Glu-Arg-Ser	5	Peptide(tri-)	Basic peptide	478994	1	1.2776	0.772457	2.11529	0.456796	0.542009	0.219689	0.486287	0.924075	169033	179295	88808.9	117449	119781	144270	185202	183609	154849	193642	80495.2	70002.4	137268	112864	120290	342685	202435	307510	223909	349944	74437.4	38043.9	74170.1	55230.3	66166.1	59824.6	75255.3	67988	69904.7	92540.7	30661.2	21922.9
p3446	318.19	14.1882	C13H26N4O5	Lys-Thr-Ala	5	Peptide(tri-)	Basic peptide	258203	1	1.15867	1.12115	1.91317	1.03756	0.844534	0.689133	0.634143	1.17124	101251	157758	129861	123844	109346	190805	172736	83831.8	115050	158341	157446	114525	134198	131696	159560	255006	231736	258203	235273	209890	213434	163954	90718.2	117736	59581.3	108008	115401	87899.9	79859.5	134183	74413.4	83704.9
p3461	346.197	13.992	C13H26N6O5	Thr-Ala-Arg	5	Peptide(tri-)	Basic peptide	699031	1	1.02758	0.881068	3.85066	0.358451	0.286549	0.13722	0.334606	1.07711	123173	182039	145272	111966	191138	138732	150566	149488	159005	176584	132601	135783	155938	98377.5	141262	494712	501742	699031	661360	544963	39677	55740.7	82365.5	27226.1	65114.6	37605.2	45561	38154.6	47377.9	47240.6	34949.4	29897.7
p3552	330.201	13.0882	C13H26N6O4	Val-Gly-Arg	5	Peptide(tri-)	Basic peptide	539062	1	0.902497	0.972668	2.70698	0.566428	0.507587	0.46611	0.483277	0.872897	229007	200278	183679	125331	184754	175910	190985	137315	158376	170463	192218	190855	166776	166742	181229	471232	539062	524706	486499	477179	151827	110985	99935.6	80025	80068.6	126258	92283.3	74389.4	101040	74557.6	94195.1	83901
p3567	343.174	11.5929	C15H25N3O6	Glu-Pro-Val	5	Peptide(tri-)	Hydrophobic peptide	709762	1	2.29004	0.692488	2.58888	1.09729	1.30974	0.99625	1.09651	1.31676	181316	127285	157426	158655	111571	213863	235258	276790	250375	709762	135546	94462.5	98694.2	88582.6	92561.1	431721	354232	364986	353400	401732	152421	214576	163845	134898	142144	157224	179015	240885	166455	220723	141937	118467
p3579	422.253	9.49393	C21H34N4O5	Ile-Lys-Tyr	7	Peptide(tri-)	Basic peptide	1545207	1	0.647409	0.72631	2.46027	0.131685	0.118075	0.129553	0.162511	0.889358	549448	480607	480360	340843	670523	268912	358337	336038	233004	436333	304798	450566	488247	356604	231380	1.52724e+06	1.41365e+06	1.09946e+06	1.07063e+06	1.09327e+06	136217	105802	0	31053.8	59007.6	86879.2	67035.9	39971.3	50745.9	53127.5	146795	54029.8
p3583	386.264	9.06165	C17H34N6O4	Ile-Arg-Val	7	Peptide(tri-)	Basic peptide	1391631	1	1.2877	0.796992	1.36787	0.51291	0.587469	0.416277	0.307901	0.821476	919487	713885	712896	776433	678378	1.00258e+06	1.01896e+06	1.00787e+06	993575	871652	597665	518835	791282	485122	636526	1.04964e+06	896121	938706	1.09219e+06	1.22271e+06	336450	299952	498734	392685	421791	552163	528951	334776	440350	376774	315716	279141
p3588	372.248	10.013	C16H32N6O4	Val-Val-Arg	7	Peptide(tri-)	Basic peptide	1347598	1	1.19771	0.825101	1.39678	0.825156	0.958883	0.579609	0.427378	1.13503	788924	705012	894707	525853	607224	772553	689846	633709	1.0473e+06	1.07459e+06	433211	574270	749854	614520	533918	951281	898267	1.11307e+06	969871	986598	569414	493837	639261	645605	557850	609977	779686	630449	611210	745596	340429	358224
p3606	289.127	13.1334	C11H19N3O6	Glu-Ala-Ala	7	Peptide(tri-)	Acidic peptide	1477416	1	1.02531	0.898105	1.49217	1.77387	6.83742	0.793978	0.573859	0.97876	152693	163741	159004	128907	130155	189679	126819	125169	179070	132351	147021	121430	130321	130139	130748	256343	240045	237613	186752	175245	518441	529626	80730.7	83758.5	90349.6	1.13734e+06	1.47742e+06	678483	779235	949601	89958.1	116839
p3704	406.258	7.87427	C21H34N4O4	Ile-Lys-Phe	7	Peptide(tri-)	Basic peptide	1586052	1	0.787223	1.04504	1.57469	0.20513	0.198707	0.19966	0.237804	0.840245	621411	789092	782459	492777	995862	640555	585006	478628	477926	716125	753616	756439	784853	871109	681409	1.10184e+06	1.10479e+06	1.58605e+06	943186	1.06152e+06	238261	209026	55704.9	89072.4	163142	197083	176682	104089	146969	106737	196218	175553
p3859	356.242	11.457	C17H32N4O4	Ile-Lys-Pro	7	Peptide(tri-)	Basic peptide	994823	1	1.53471	0.783963	1.36464	0.904624	1.22688	0.938132	0.565078	1.1452	473119	460719	402195	558629	415143	725329	755681	635459	800556	627842	372390	344989	399542	319839	374041	718120	577791	640968	581057	634124	304424	307358	637347	530480	309894	542289	659566	579261	634452	418287	428483	278709
p3864	257.137	15.3578	C11H19N3O4	Ala-Ala-Pro	5	Peptide(tri-)	Nonpolar peptide	1105343	1	1.00936	0.844219	0.430597	1.28223	1.29871	1.6578	1.74108	1.21852	557059	498956	453501	387500	506726	480611	481982	389361	516632	557647	406323	454139	384655	441788	342380	203157	168709	194236	244294	224648	736940	918588	345808	451765	629044	587200	715349	489765	618412	711033	879811	756199
p3895	392.242	8.46738	C20H32N4O4	Lys-Phe-Val	7	Peptide(tri-)	Basic peptide	1150156	1	0.750549	0.784563	1.65585	0.261058	0.286809	0.196233	0.304801	0.790041	521219	567386	594811	404712	616435	432535	376141	373169	354404	493658	357692	463603	459004	439971	401631	972203	794053	847831	959782	904470	185296	222542	72849	71669.9	153692	179434	160598	141038	167401	127221	125574	114246
p3984	361.148	15.668	C14H23N3O8	Glu-Asp-Val	7	Peptide(tri-)	Hydrophobic peptide	622281	1	1.2449	1.26099	1.08388	1.35932	0.989135	1.28589	1.50335	1.25733	237147	342655	285119	116897	263930	295172	320235	285802	288604	361023	361471	309255	257579	297102	345471	277005	248512	312607	224396	287727	506659	581510	184452	194739	226016	311454	253493	194293	215001	257973	324261	289206
p4035	304.175	14.7697	C12H24N4O5	Lys-Ala-Ser	5	Peptide(tri-)	Basic peptide	838617	1	0.976636	0.833113	3.17409	0.42394	0.445671	0.371818	0.365174	0.778084	244017	237835	207923	211007	291259	244081	335223	186215	161900	236771	222552	217971	212106	164162	176313	838617	654846	772648	818049	699478	83682.9	70223.1	117096	131719	102632	120591	126360	90781	101160	92366.1	86065.3	115423
p4036	354.201	14.6577	C15H26N6O4	Lys-Ala-His	5	Peptide(tri-)	Basic peptide	371827	1	0.516411	0.517302	2.42075	0.185669	0.221209	0.188047	0.228891	0.812132	127850	206284	100004	67145.8	115927	49042	72842	70299.7	55430.1	71120.5	56458.6	72186.2	46839.3	66508.9	77291.1	244380	344382	307097	371827	226424	53030.6	40441.3	0	21125.1	0	32793.3	31335.4	24899.1	25435.9	22068.7	56782.8	36189.9
p4047	344.217	12.3078	C14H28N6O4	Ile-Arg-Gly	7	Peptide(tri-)	Basic peptide	1084694	1	0.979474	0.963592	2.01631	0.470287	0.470968	0.350146	0.503486	0.955999	430965	519316	500037	371101	469958	399653	404301	370965	408629	660796	427287	394469	490263	489818	406115	928281	901645	1.08469e+06	845750	859760	299731	297114	135144	175568	170047	296214	216998	130936	218315	216701	210570	180535
p4059	384.249	11.2231	C17H32N6O4	Ile-Arg-Pro	7	Peptide(tri-)	Basic peptide	789342	1	1.53828	0.792945	0.942256	1.48459	1.85176	1.21143	0.677797	1.17219	386717	345238	464911	291598	293538	570912	601748	630876	559866	377821	327229	240705	330491	232614	281990	368779	265402	335010	397681	312229	254148	314190	766356	789342	521507	570108	761959	646026	699360	622389	344453	398094
p4073	302.17	15.2468	C11H22N6O4	Ala-Gly-Arg	7	Peptide(tri-)	Basic peptide	927710	1	0.715319	0.790349	2.68198	0.303414	0.273436	0.199251	0.244061	0.863622	273234	295040	321419	263402	312660	178154	249071	161474	115624	344160	270808	265953	219278	203930	198489	927710	711119	818659	851416	622228	75006.5	84668.8	126219	96875.5	61961.3	66051.1	72029.2	109385	69944	83380.9	62155.3	56636.5
p4112	329.231	4.11409	C16H31N3O4	Ile-Val-Val	7	Peptide(tri-)	Hydrophobic peptide	731406	1	1.10994	0.861789	0.974686	0.534698	1.12789	0.26718	0.19637	1.00707	428414	433804	443217	191015	359712	348855	531500	384851	334998	460027	326734	293391	347866	327316	304314	301234	251563	282416	485653	488311	255974	259214	175057	132627	169616	428445	457888	424778	333496	448941	0	176483
p4121	375.164	15.0981	C15H25N3O8	Glu-Asp-Ile	7	Peptide(tri-)	Hydrophobic peptide	868433	1	0.972521	0.53976	0.487378	2.07193	1.41657	0.832488	0.542792	0.638647	181619	159620	212987	295244	123732	185087	207801	212054	216045	125472	102332	67028.8	129931	101156	124847	116396	70313.1	98031.9	96723.8	92852.8	213774	200940	868433	563618	169638	155286	399590	245273	245134	333325	132445	90633
p4190	341.159	12.8313	C15H23N3O6	Glu-Pro-Pro	7	Peptide(tri-)	Acidic peptide	652474	1	1.8775	0.71126	0.769136	1.99927	1.90053	1.26413	0.981889	1.09613	252778	174703	203352	182803	166000	396935	489818	283672	374448	294390	185699	63730.6	183128	105465	158754	158943	140952	171036	129585	152957	189746	146172	652474	615478	354682	305376	311297	492608	386527	366019	144671	139245
p4215	319.138	16.2983	C12H21N3O7	Glu-Ala-Thr	7	Peptide(tri-)	Acidic peptide	633979	1	1.15524	0.974175	1.54844	0.626802	0.54353	0.691275	0.634162	0.914616	257045	380628	372501	265985	400902	419559	461542	311009	373250	372049	302046	238891	380728	316707	395378	571706	519968	407737	633979	463443	256939	262079	138188	206428	187550	156718	200027	141759	194007	219023	216514	267113
p4226	302.195	15.9709	C13H26N4O4	Lys-Val-Gly	7	Peptide(tri-)	Basic peptide	567070	1	0.746879	0.791635	0	0.682721	0.789617	0.840489	1.22157	0.743904	397684	233841	281471	567070	274187	273408	234963	339395	318208	144242	205132	318888	267747	262136	334824	0	0	0	0	0	104721	118325	249973	347180	377466	303395	235694	407491	207143	231465	357537	314968
p4248	288.18	16.1413	C12H24N4O4	Lys-Ala-Ala	7	Peptide(tri-)	Basic peptide	579412	1	1.20337	0.671366	1.43697	1.136	1.09038	0.926072	0.675255	0.987356	372371	256047	299214	416784	286229	392516	356056	429297	453170	331232	266408	194577	238799	211873	183102	447025	436364	420135	579412	460246	186893	200064	552188	566378	346882	268717	503891	319757	330528	355135	329815	238758
p4282	391.174	8.20116	C19H25N3O6	Glu-Phe-Pro	7	Peptide(tri-)	Hydrophobic peptide	661033	1	1.42809	0.554426	0.356615	1.51552	1.62987	0.997563	0.282105	0.62423	158680	171238	269282	330686	139322	362733	349718	273127	377916	163434	120927	105063	123206	109150	134452	126875	0	0	139612	114809	121468	150807	661033	499270	187831	385562	393883	293537	325477	344209	157402	166264
p4311	436.207	10.84	C19H28N6O6	Phe-Asp-Arg	7	Peptide(tri-)	Basic peptide	583454	1	1.55536	0.736105	0.655458	1.66368	1.69471	1.03111	0.477845	0.80761	204192	233355	242282	141297	142139	324683	379526	245206	296635	252173	113023	103631	183232	123443	185734	145424	115763	155122	106117	108954	155937	246525	583454	337874	278776	165936	369013	341355	394375	361771	130672	104357
p4333	360.175	14.4305	C13H24N6O6	Ala-Asp-Arg	7	Peptide(tri-)	Basic peptide	584826	1	1.02003	0.867289	2.42486	1.24132	1.49192	0.959172	0.637629	1.0344	181533	225787	155351	150826	196226	188065	174640	157806	159547	247890	121153	182554	201440	104503	179343	487480	485017	435800	378883	418771	181611	242438	306575	259137	139497	252680	304651	260162	282641	257101	123676	109101
p4358	344.242	10.3345	C16H32N4O4	Lys-Val-Val	7	Peptide(tri-)	Basic peptide	557868	1	1.22089	0.812632	1.98204	1.07915	1.09667	0.911863	0.594546	1.29168	256621	206796	226087	178007	181823	237911	337202	197733	308064	200214	144501	131321	179388	214741	182770	383348	363547	371881	534381	426665	216507	303124	210571	209016	193165	177968	221221	281899	234151	235539	164949	161001
p4367	370.233	12.2205	C16H30N6O4	Val-Pro-Arg	7	Peptide(tri-)	Basic peptide	518598	1	1.43797	0.70779	1.04449	1.74831	1.92959	1.2238	0.489431	1.10171	175509	208942	205001	148411	90762	219144	223072	208462	351741	189117	112094	99323.3	136417	108081	130576	185663	112466	162504	211587	193270	119602	187967	518598	420716	201810	292107	343052	304536	291884	367331	150033	159592
p4368	450.223	11.7536	C20H30N6O6	Glu-Arg-Phe	7	Peptide(tri-)	Basic peptide	510292	1	1.03195	0.908523	1.78824	0.608828	0.615941	0.599062	0.934266	0.898659	215136	300175	193816	210261	206147	241929	220701	197744	230737	270391	212741	210232	251062	160663	187878	377501	414776	483661	336276	400512	118313	162578	140554	143097	120716	95198.8	208840	100226	130066	158933	137058	126279
p4486	303.143	12.6603	C12H21N3O6	Glu-Gly-Val	7	Peptide(tri-)	Hydrophobic peptide	269958	1	1.03868	1.01692	0.0627534	1.34294	0.973979	1.73408	1.35625	1.20276	157693	127604	115597	88026.6	79668.7	117171	176400	107610	99559.4	89839.5	118812	140606	91877.1	104701	122214	0	0	0	35680.9	0	229115	154948	147208	106560	125752	137139	146863	83668.7	93473.7	92649.9	208118	149530
p4539	342.201	13.5562	C14H26N6O4	Ala-Pro-Arg	7	Peptide(tri-)	Basic peptide	381915	1	1.63113	0.95166	0	1.60293	2.61337	1.14363	0.577012	1.1126	86561.6	109463	102116	134223	90143.8	167923	235574	129560	180996	138222	77658.6	71953.1	98799.8	91200.8	157637	0	0	0	0	0	127956	149030	200559	191148	168846	157369	349582	170049	306591	381915	132636	80518.1
p4587	401.275	21.2434	C17H35N7O4	Lys-Val-Arg	7	Peptide(tri-)	Basic peptide	238218	1	0.738552	0.726168	2.19077	0.137358	0.171467	0.115122	0.157615	0.236889	78341.2	91293	85192.4	72003.2	105945	51843.5	89594.4	68550.6	48929.3	60708.7	73152.9	38470	51849.3	92791.6	58003.1	214314	236066	54297.8	238218	205214	21826.5	17873.7	0	6581.11	13164	28106.2	0	20630.2	14152.1	11317.9	0	24242.8
p4621	405.138	17.4116	C15H23N3O10	Glu-Glu-Glu	7	Peptide(tri-)	Acidic peptide	203578	1	0.697297	0.139552	0	10.2062	6.83175	15.6119	3.12542	6.82024	27033.1	7241.75	15934.7	0	0	9519.66	18251.2	0	0	7240.09	0	0	0	0	7006.85	0	0	0	0	0	141384	136991	55425.3	60631.4	118018	92694.6	83822.5	35589.5	72786.4	58126.5	93587.7	109251
p4663	347.169	10.1986	C14H25N3O7	Glu-Ile-Ser	7	Peptide(tri-)	Hydrophobic peptide	244046	1	1.14315	1.00518	0	1.47986	1.2593	1.37294	0.861667	1.09155	122012	122145	117400	115133	90828.3	83793.5	104605	99952.3	116360	244046	132936	103292	80044.6	114311	139872	0	0	0	0	0	205080	174805	125228	141575	193159	125094	184991	126948	151221	126422	161587	133551
p4790	305.123	13.4232	C11H19N3O7	Glu-Ala-Ser	7	Peptide(tri-)	Acidic peptide	257387	1	1.3066	1.40095	0.505555	1.22067	0.81186	1.50135	2.24138	0.832518	137095	85194.4	52126.2	37106.8	70745.5	123383	118658	74979.7	77545.6	104905	59151.2	127589	114770	86741	147285	51851.6	23027.8	41967.9	37909.8	38500.5	93086.9	167464	47273.7	82268.5	76528.9	74924	57761.5	51907.8	64686.4	61068.1	113053	152693
p4794	357.201	14.9823	C15H27N5O5	Lys-Asn-Pro	7	Peptide(tri-)	Basic peptide	211231	1	1.1206	0.695138	0.570917	0.870786	1.38585	1.23783	0.72338	0.942673	152032	85545.3	86811	135628	139735	142568	153358	144680	121124	110351	136802	70335.3	72816.3	66853.7	70102.4	72944.1	44764.1	47318.2	100927	76455	48597.5	54177.5	144687	151575	123219	177445	181018	167492	177865	127347	122690	143129
p4840	348.201	14.1416	C14H28N4O6	Lys-Thr-Thr	7	Peptide(tri-)	Basic peptide	221329	1	1.26389	0.845266	1.73506	0.79677	1.10631	0.738231	0.655156	1.15008	99289.5	92039.4	107287	138504	104991	160269	119057	130249	127302	148291	93894.4	69430	116839	101749	76315.8	182322	137555	221329	207736	191655	53033	98055	116555	96893.5	67401.1	137022	87070.8	99321.1	143730	132601	62541.1	60841.7
p59	243.122	11.8896	C10H17N3O4	Ala-Gly-Pro	5	Peptide(tri-)	Polar peptide	965777	1	1.64227	0.801566	4.9987	1.98955	2.20486	1.58108	1.10356	1.73454	114260	130267	176919	97496.4	39240.2	126450	155196	156887	218239	259911	127003	76561.8	77922.6	94390.2	71541.9	738024	527917	591590	381345	551306	246657	202203	275137	218856	167678	156200	308900	286206	281235	198175	122465	167025
p843	372.273	8.16183	C18H36N4O4	Ile-Ile-Lys	5	Peptide(tri-)	Basic peptide	3269561	1	0.901962	0.845644	1.8282	0.217769	0.278546	0.213061	0.242204	0.839725	1.31127e+06	1.51972e+06	1.51999e+06	1.11252e+06	1.59072e+06	1.29431e+06	1.17566e+06	1.19488e+06	1.18304e+06	1.51474e+06	1.10755e+06	1.30957e+06	1.16942e+06	1.18346e+06	1.19535e+06	3.07875e+06	2.13496e+06	2.56682e+06	2.63038e+06	2.4856e+06	374683	373022	185846	240839	361797	488433	402782	363767	361994	347947	328013	360423
n1560	234.085	14.8971	C8H14N2O6	L-beta-aspartyl-L-threonine	7	Peptides	undefined	2037239	1	1.24553	1.14971	1.12229	6.28333	1.13662	0.778573	1.08997	4.49264	147327	98267.5	135788	93046	102959	137179	145734	126016	128184	182042	145075	119978	138204	138058	122515	141406	143732	129962	126664	106229	1.64028e+06	1.7599e+06	66158.6	75949.6	85635.1	136796	144075	93844.9	147183	134372	75900.9	78626.6
n1583	246.122	12.085	C10H18N2O5	L-gamma-glutamyl-L-valine	7	Peptides	undefined	2586691	1	1.08948	1.77908	0.216651	0.198974	0.102093	0.0787482	0.461855	0.491876	611686	1.21226e+06	1.13221e+06	960435	997350	912454	1.11263e+06	852200	1.47309e+06	1.00327e+06	1.45236e+06	1.75505e+06	1.72661e+06	2.12613e+06	1.68218e+06	234777	175108	296287	188091	170346	336157	347339	126374	101877	65997.3	63019	123585	111981	91441.9	111654	63954.5	62512.9
n1950	204.074	13.7778	C7H12N2O5	L-beta-aspartyl-L-alanine	5	Peptides	undefined	1206537	1	1.58259	0	0	399.838	9.84683	4.9156	0	125.338	5141.59	0	0	0	0	0	0	4395.42	0	3741.61	0	0	0	0	0	0	0	0	0	0	849267	1.20654e+06	0	0	0	15123.3	15019.3	4740.67	15745.1	0	5137.6	0
p1036	262.08	16.1318	C9H14N2O7	L-beta-aspartyl-L-glutamicacid	5	Peptides	undefined	651482	1	1.24543	0.874944	0.412249	2.22892	0.857645	1.28231	1.28443	2.19672	175537	132072	145257	110981	131918	185300	175998	138325	154591	212314	179898	87742.3	116697	111340	113078	51280.5	53521	40845.7	82052.4	59128.2	548394	651482	76298.3	104952	169677	113127	129920	80199.6	121758	151714	159082	168777
p1160	287.159	12.7289	C11H21N5O4	Arginyl-Hydroxyproline	7	Peptides	undefined	21147395	1	0.995427	0.857805	2.16143	0.348936	0.385106	0.304192	0.334254	0.875103	7.56803e+06	9.21403e+06	6.632e+06	5.8977e+06	7.96657e+06	7.53048e+06	7.50304e+06	6.486e+06	6.4409e+06	9.14742e+06	5.21765e+06	5.63653e+06	7.54278e+06	6.88823e+06	6.69235e+06	1.62685e+07	2.11474e+07	1.54799e+07	1.38841e+07	1.37945e+07	3.07565e+06	2.95131e+06	2.36279e+06	2.44398e+06	2.17402e+06	2.92722e+06	2.90931e+06	3.20506e+06	2.54132e+06	2.7732e+06	2.23796e+06	2.05049e+06
p1714	230.163	4.54476	C11H22N2O3	Valyl-Leucine	7	Peptides	undefined	11298022	1	3.73488	1.48635	2.55736	1.71869	2.60015	1.04708	1.03978	2.30352	961761	767385	1.12581e+06	727542	643974	821878	1.88775e+06	976085	974409	1.11252e+07	1.41008e+06	1.23445e+06	1.63134e+06	1.02065e+06	985490	2.22921e+06	2.19773e+06	2.37279e+06	1.84788e+06	2.16103e+06	2.287e+06	1.55131e+06	1.37065e+06	903229	1.1518e+06	1.29566e+06	2.13943e+06	1.8653e+06	1.95488e+06	3.73422e+06	771396	678128
p1905	220.069	15.072	C7H12N2O6	L-beta-aspartyl-L-serine	7	Peptides	undefined	9603838	0	0	0	0	3701.19	0	0	0	1479.79	0	0	0	0	0	0	0	0	0	0	0	0	0	0	0	0	0	0	0	0	8.90213e+06	9.60384e+06	0	0	0	0	0	0	0	0	0	0
p2319	229.106	9.94765	C9H15N3O4	Asparaginyl-Proline	5	Peptides	undefined	1827377	1	1.11998	1.11527	0.550818	2.30629	2.36758	2.96039	2.12196	1.34778	448961	418965	500825	263162	324878	347116	444760	362230	403313	634143	320704	448218	517333	479820	416286	239263	156026	209021	263018	210509	1.34705e+06	1.11019e+06	599953	611874	843866	819593	1.0176e+06	653853	1.12498e+06	1.01684e+06	1.21488e+06	939840
p2461	247.08	12.9266	C8H13N3O6	Aspartyl-Asparagine	5	Peptides	undefined	233739	1	1.45331	1.15857	0.191747	0.298608	0.331888	0.504452	0	0.798981	109751	115366	103468	108588	106215	233739	138982	116557	144105	156328	96021.9	94616.3	138951	130803	169163	46751	18912.4	17807.6	20722	0	0	0	36392.6	61197.5	64669.8	35482.9	24895.6	19269.7	35098.6	65597.2	59530.1	39528.8
p2528	247.153	15.0134	C10H21N3O4	Lysyl-Threonine	5	Peptides	undefined	387772	1	0.891732	0.807313	7.00463	1.47321	0.754353	0.893716	1.39564	1.74207	56086	42257.9	18316.5	31623.9	46821.6	18590	37242.3	34953.8	19228.5	63967.6	31993.7	41174.3	32267.2	29543.1	22533.3	357670	228583	223604	309316	247473	74892.9	112815	42254	26755.4	30714.9	25496.7	26245.3	22935.2	19846.3	52655.2	37795.5	42400.9
p2565	245.174	14.3604	C11H23N3O3	Valyl-Lysine	7	Peptides	undefined	3327425	1	1.2355	1.05063	2.52801	8.26872	1.9728	1.9762	2.10234	5.85277	197579	148341	183057	131753	170010	192756	200612	197485	192368	243156	242236	195231	167446	161077	106811	555254	377203	364795	361827	441041	3.32743e+06	2.77861e+06	202187	219259	341676	358381	421263	310088	274645	274504	297739	291706
p2627	268.117	8.50044	C11H16N4O4	Hydroxyprolyl-Histidine	5	Peptides	undefined	395071	1	1.29629	0.841441	0.388882	0.661751	0.632507	0.814418	0.540577	0.643809	384013	225597	325063	217913	266024	298469	395071	390040	366312	389037	273962	289716	130563	260361	239073	207185	0	0	169250	175236	203361	167109	242332	191817	134147	181726	185362	213679	238978	77533.9	182543	230161
p2744	260.137	9.97611	C11H20N2O5	L-gamma-glutamyl-L-isoleucine	5	Peptides	undefined	3475807	1	2.50114	0.799974	1.2787	6.13682	1.95276	2.63936	3.29954	2.16009	259624	396265	391451	93637.2	151984	602734	618999	509607	723733	778808	187196	115412	156132	278012	297584	307647	314946	364735	266501	399478	3.47581e+06	2.49991e+06	708332	573154	677471	356662	398688	572083	606422	590993	699198	558593
p2800	218.09	14.3748	C8H14N2O5	gamma-L-Glutamyl-D-alanine	7	Peptides	undefined	4122857	1	1.31476	1.05436	0.513771	1.55125	1.72211	0.511119	0.750766	0.997255	1.50466e+06	1.04975e+06	1.2979e+06	942815	854538	1.50478e+06	1.79952e+06	1.31038e+06	1.35237e+06	1.4609e+06	932750	1.16326e+06	1.37359e+06	1.13515e+06	1.35206e+06	583167	642222	522164	638945	516141	3.03274e+06	4.12286e+06	510433	545212	552835	2.26433e+06	2.64579e+06	1.6089e+06	1.73633e+06	1.47401e+06	620149	590131
p2964	261.133	17.3457	C10H19N3O5	Gammaglutamylornithine	7	Peptides	undefined	3291958	1	1.18145	1.17077	0.389592	5.70867	0.709924	0.561197	0.309469	3.14921	224973	238132	192128	215850	248625	292321	348109	253644	215656	213147	280000	242487	277967	250640	259823	77164	72556	86729	112025	87755.5	2.83337e+06	3.29196e+06	69363.4	86853.7	110499	194294	176275	103447	194005	126886	109687	121191
p3205	310.116	12.9862	C14H18N2O6	Gamma-Glutamyltyrosine	7	Peptides	undefined	2278976	1	1.9645	0.930122	0.497592	4.88283	3.13623	4.13711	3.46452	2.67224	450535	277782	278044	95153.8	226524	573026	462658	401880	620595	550768	277233	237372	179498	289971	251164	130411	115782	131047	136922	146660	2.27898e+06	1.93074e+06	545775	880900	848197	1.04804e+06	768284	524373	835177	989161	1.052e+06	1.40958e+06
p3526	260.137	10.793	C11H20N2O5	L-gamma-glutamyl-L-leucine	7	Peptides	undefined	1247871	1	2.1012	0.933349	2.40875	2.61958	1.06384	1.23612	1.13596	1.60516	235842	234952	294865	180886	173406	244648	326217	261743	272764	1.24787e+06	255795	169454	194902	220884	204271	580134	554869	670748	441887	450042	1.21256e+06	974886	255335	268579	222435	173680	226984	199812	282094	308876	200441	252951
p3992	245.148	10.5053	C9H19N5O3	Alanyl-Arginine	5	Peptides	undefined	433125	1	1.02261	0.854057	2.71882	0.253169	0.324211	0.121418	0.179297	0.952424	165019	150691	99139.3	62321.1	159665	116305	143120	123649	116453	151705	101512	104057	142082	76565.2	119679	354733	312667	289354	390474	384216	42264.3	60266.2	0	31933.6	26762.8	47316.9	35231.6	33486.9	37914.8	52519.2	20275.7	30023.9
p4212	275.112	13.6072	C10H17N3O6	Gamma-Glutamylglutamine	7	Peptides	undefined	604536	1	3.16315	1.47624	4.14385	2.5222	1.72697	1.14009	0.75393	1.73209	148618	117687	85240.8	91958.2	126293	246317	465555	275535	459816	355128	146495	166694	147427	175461	205081	604536	407688	452922	411525	484481	444141	466528	290211	148039	88223.1	175560	237218	199011	188326	183907	142047	127492
p4289	289.139	15.7881	C10H19N5O5	Aspartyl-Arginine	7	Peptides	undefined	575839	1	0.937208	1.25196	0.87905	1.22022	0.842999	0.992352	0.718145	0.969808	291788	280944	355659	314384	253014	269051	290333	291752	272425	278306	372352	424183	341301	356180	378656	350600	228052	241510	248993	245719	387982	575839	282532	280927	297917	222322	279821	234842	264206	259758	346166	323812
p4305	228.111	9.66851	C10H16N2O4	Hydroxyprolyl-Proline	7	Peptides	undefined	443531	1	1.11769	0.971085	0.406729	1.51315	1.34332	1.28264	1.41933	1.02181	216598	129226	171836	152623	137396	80452.9	118434	134671	125644	443531	184993	150544	176112	109070	163606	95445.5	51442.7	64577.5	61946.5	55093.9	351314	329149	161152	146058	234470	181125	226702	205312	240313	231522	234238	178044
p527	246.122	14.42	C10H18N2O5	L-beta-aspartyl-L-leucine	7	Peptides	undefined	126526521	1	1.07183	1.10756	0.379129	3.39642	2.77178	1.00724	1.93733	1.78402	1.91092e+07	1.32396e+07	1.01138e+07	1.18602e+07	1.49235e+07	1.75745e+07	1.67376e+07	1.2091e+07	1.08409e+07	1.69763e+07	1.39621e+07	1.28881e+07	1.83488e+07	1.53277e+07	1.61679e+07	4.85012e+06	6.44459e+06	5.06243e+06	5.3395e+06	4.55663e+06	9.535e+07	1.10539e+08	7.22638e+06	6.79483e+06	1.52794e+07	3.85145e+07	4.51087e+07	3.6538e+07	3.5752e+07	3.60227e+07	1.52608e+07	1.3615e+07
n1164	184.146	3.62308	C11H20O2	gamma-Undecalactone	7	undefined	undefined	6589376	1	1.42862	1.06595	0	8.67922	10.8938	1.03052	0.79533	5.50372	384070	390697	113704	173106	328658	600077	633336	137025	98627.4	517058	284417	338298	259728	316303	283173	0	0	0	0	0	6.58938e+06	5.08052e+06	93449.1	76556.2	226255	4.15126e+06	3.60363e+06	903669	3.25353e+06	3.23278e+06	214351	295952
n1196	329.159	6.97007	C14H23N3O6	Valclavam	5	undefined	undefined	908048	1	1.21017	1.1156	0.320978	1.06608	0.947399	1.31648	1.69801	1.04378	657065	248452	368469	325453	526452	269555	731333	466426	278406	826969	735676	491086	211525	586396	346969	122254	142689	152185	147790	117445	626981	477555	504156	246651	411028	447786	309377	231574	493248	532082	546276	351190
n1211	221.036	13.0743	C7H11NO5S	S-(3-oxo-3-carboxy-n-propyl)cysteine	5	undefined	undefined	1420574	1	0.866457	0.924078	0.061661	0.819258	0.41484	0.526776	0.310943	0.661399	1.29238e+06	993636	1.23667e+06	446065	611666	615860	790574	466090	795108	1.3011e+06	541088	721309	967207	1.02332e+06	979745	46416.8	54341.8	81021.2	69971.9	30681.3	1.15596e+06	1.42057e+06	161946	292516	721554	235079	271541	491475	439821	462226	348777	414238
n123	192.09	6.9756	C10H12N2O2	Acanthicifoline	5	undefined	undefined	461346	1	0.93374	1.00197	0.218452	0.689524	0.320017	0.786925	0.261523	0.499163	339509	301300	332379	249680	380967	182229	461346	378060	240339	235589	355200	441689	241755	334276	234067	58743.6	82314.8	94025.9	56086	59189.9	148295	108908	378884	168220	301575	81275.1	115873	85063	134329	96714	263301	263436
n1291	328.052	9.35608	C16H12N2O4S	Orange I	5	undefined	undefined	189176	0	0	0	165.728	10.8622	14.1492	8.24714	0	32.3859	0	0	0	0	0	0	0	0	0	0	0	0	0	0	0	177698	148228	179767	171612	151335	6106.78	7538.75	15479.6	25185.6	0	15606.9	10662.3	0	23793.2	20683.5	0	16074.5
n1293	300.027	9.3645	C15H8O7	Pseudopurpurin	5	undefined	undefined	154564	1	0.957384	1.25957	22.7865	1.22718	2.1309	1.33206	0	6.32731	4936.03	0	0	13748.7	10512.1	10692.5	0	5225.88	4409.84	7624.26	12133	5769.11	12906.4	5967.04	0	105706	147422	143220	150664	118281	6027.87	5960.29	12417	6962.53	4462.07	6358.5	12328	13825.2	17482.8	12220.9	7142.98	12668
n1319	260.083	6.96491	C10H16N2O4S	d-biotin d-sulfoxide	5	undefined	undefined	1373876	1	1.08681	1.16548	0.236526	2.35813	2.7251	3.08214	2.38545	1.37245	419798	205411	353879	212451	216271	276373	450974	334366	176298	292008	386773	292235	133749	555944	272066	134944	87987.4	0	110052	0	832832	626462	868821	349617	642057	868273	566190	461805	951294	988860	829853	482547
n1396	110.048	27.1116	C5H6N2O	3-Hydroxy-4-aminopyridine	5	undefined	undefined	182930	1	0.947357	1.09397	1.47236	1.19581	1.30367	1.22437	1.36002	1.16669	89649.1	95037.2	100674	92972.2	94849.8	102642	79719.4	91834	81672.1	92404.9	101982	116618	105920	100173	92951.2	143897	125849	182930	117570	126448	102916	104370	125319	120437	112793	101124	124994	146765	110366	133627	121969	107904
n1451	383.136	4.48199	C21H21NO6	(+)-Adlumine	5	undefined	undefined	641121	1	1.12394	0.650535	0	0.867392	0.57524	0.406002	0.495765	0.183489	155641	130172	450778	326269	125603	64015.2	206762	641121	342414	81445.6	152614	246879	90688.6	219699	63256.5	0	0	0	0	0	201820	113388	305307	326893	83456.7	81999	129992	253191	147446	71023.2	78098.5	128373
n1477	246.051	13.5992	C6H15O8P	2-deoxyglucose-6-phosphate	7	undefined	undefined	3608168	1	1.21433	0.636228	4.53246	0.92712	1.04527	0.522358	0.559293	1.41965	586747	421236	722689	465198	452256	319274	649237	852355	863525	531311	403218	331183	347344	364436	238630	2.39229e+06	1.75384e+06	2.60709e+06	2.20046e+06	3.04885e+06	681698	911121	229052	330029	303232	528044	630862	677594	515202	416303	273910	272760
n1561	202.059	14.9366	C7H10N2O5	N3-fumaramoyl-L-2,3-diaminopropanoate	5	undefined	undefined	1392425	1	0	0	0	488.902	5.76507	3.44131	4.63386	161.034	5593.03	0	0	0	0	0	0	0	0	0	0	0	0	0	0	0	0	0	0	0	1.3308e+06	1.39243e+06	0	0	11216.1	12044.3	10513.4	4556.07	5130.5	0	0	0
n1619	244.069	13.5526	C9H12N2O6	Orotidine(fragment)	5	undefined	undefined	1216131	1	1.30157	1.16053	0.325378	0.744634	1.27272	0.695612	1.14459	1.08384	712103	591452	731985	357790	676283	582447	923146	596947	676656	1.21613e+06	771067	688201	696288	748966	657854	238164	191519	183526	162645	222929	678942	798533	147598	232288	428378	739789	808542	672736	898232	787445	415629	354751
n1625	258.085	6.96917	C10H14N2O6	Ribothymidine	5	undefined	undefined	1200701	1	1.29463	1.47966	0.151474	1.27136	1.0236	1.49362	1.02676	1.17533	676166	433711	412419	420349	779404	551897	936733	844957	576930	613520	1.2007e+06	794315	426302	876408	729982	94344.4	83239.4	88154.9	83311.9	63268.4	671909	524661	1.0855e+06	510550	668072	565701	488107	471073	588227	673191	850330	711562
n1636	550.095	10.4445	C24H22O15	Quercetin 3-O-(6-O-malonyl-beta-D-glucoside)	7	undefined	undefined	2032083	1	1.55836	0.790773	0.384831	0.358758	0.586084	0.298557	0.184061	0.631655	930536	1.35525e+06	1.24538e+06	1.0941e+06	1.19161e+06	1.87984e+06	2.03208e+06	1.81946e+06	1.77594e+06	1.55745e+06	797121	899814	980503	833334	1.08906e+06	436775	505909	483787	450181	361866	383473	388138	393245	412508	509485	664325	835206	656532	644745	608368	341823	317830
n1732	515.046	16.0863	C13H19N5O13P2	3-(ADP)-glycerate	5	undefined	undefined	239791	1	0.874825	0.945008	0.553984	0.327404	0.28976	0.532989	0.292474	0.703103	218251	135479	196807	139772	239791	161253	193868	141514	160418	156622	177727	166405	166598	182255	185967	98820.3	88413.1	102638	126441	98947.6	37322.6	41429.1	63935.2	85054.6	76777.2	57857	66925.9	46394.4	62918.7	35409.5	78792.1	95485.4
n1771	338.023	9.86988	C8H8HgO2	mercuriphenyl acetate	5	undefined	phenylmercury acetate degradation	325748	1	0.723286	1.26103	1.75998	2.32905	2.19767	2.54147	3.41191	0.977905	55525.7	59086.9	55167.9	120170	88628.5	46223.6	52992.7	65368.8	74100.7	35134.9	101427	88363	109354	104421	73832.9	136155	125412	135291	100142	169292	90831.9	117330	229314	248903	195348	147096	148966	190698	185036	160195	198155	191823
n1812	522.991	17.5775	C10H16N5O14P3	8-Oxo-dGTP	5	undefined	undefined	182121	1	1.3909	0.703153	0.916945	0.27495	0.44094	0.369041	0.138435	0.746515	130020	123236	96204.8	121880	101698	182121	160062	147211	147123	160522	77049.9	76780.5	85642.5	66831.5	96629.4	113759	102066	99680.4	97919.2	112020	25066.6	32096.2	28758.5	34382.5	37253.1	62792.5	48242.6	42396.7	54576.8	44666.9	52175.7	48703.8
n1816	212.009	13.8626	C5H9O7P	P-DPD	7	undefined	undefined	1977289	1	1.21618	0.971798	20.2739	4.4126	1.7234	1.68041	0.926019	3.23078	61163.6	76956.3	90385	44416	56039.2	92315.5	79684.3	53263.8	99208.4	75604.2	48152.9	40901.6	66189.7	83352.6	81085.8	1.02099e+06	1.97729e+06	1.31296e+06	1.31358e+06	1.0445e+06	440696	482188	168471	220811	139403	76256.8	146622	131372	99823.1	112856	83595.1	93551.9
n1825	372.048	13.6884	C18H12O9	Gomphidic acid	5	undefined	undefined	128334	1	0.326073	1.25144	0	0.47114	0.142283	0.315592	0.431701	0.629998	54685.8	67611	68517	47208.1	62631.9	24274.7	26360.8	23071.6	24328	0	56390.1	77167.7	104874	55526.3	82293.8	0	0	0	0	0	21985.5	20382.6	22418.8	30550.5	46312.7	0	6537.8	0	11447.6	24792.5	7101.83	19052.1
n1865	294.183	3.46639	C17H26O4	Phytuberin	7	undefined	undefined	1414104	1	0.892545	0.904957	1.2002	1.2386	0.962796	0.942029	1.0779	1.52133	828902	637274	790694	549715	806024	567244	657028	711696	620300	668148	583228	652476	558896	672192	802463	818708	803428	710670	768739	1.23431e+06	1.08962e+06	558685	994246	1.08792e+06	744113	680857	759181	694844	647283	696042	626660	727468
n1866	116.084	4.48495	C6H12O2	4-Hydroxyhexan-3-one	7	undefined	undefined	1406832	1	1.01651	1.06527	0.643485	0.941788	1.09905	1.05135	1.09619	1.12376	1.01856e+06	878792	810643	1.15836e+06	838004	1.00134e+06	990953	1.08938e+06	755751	944591	1.24176e+06	885599	897712	862325	1.12401e+06	560839	609803	620522	660017	576002	1.13148e+06	812777	903728	843602	738923	1.15825e+06	1.11741e+06	1.09031e+06	1.03491e+06	769435	948555	861344
n191	246.05	11.9629	C6H15O8P	Glycerophosphoglycerol	5	undefined	undefined	6217344	1	0.92451	0.944285	5.60879	1.9405	1.33081	0.976463	2.4154	2.55491	1.0317e+06	1.07301e+06	814262	677300	753355	944411	1.04004e+06	505961	705278	825587	818445	590085	901394	975598	821768	4.90047e+06	4.88678e+06	6.21734e+06	3.93031e+06	4.46124e+06	2.9623e+06	2.88813e+06	811733	901751	876549	1.16528e+06	1.41386e+06	729804	1.20776e+06	1.27182e+06	833026	650258
n1944	418.018	13.2737	C10H16N2O12P2	hydroxymethyl-dCDP	5	undefined	undefined	405617	1	0.848683	0.841943	0.225966	0.953771	0.936765	1.14691	0.770175	0.950688	218379	329947	224177	206937	185163	193862	230799	202526	194502	166691	199391	191166	157944	254606	177423	48290.8	53739.1	49236.5	55255.3	56639.2	241505	234517	186088	195632	253023	206489	225810	214387	244388	199886	257986	229923
n1949	186.064	13.7474	C7H10N2O4	(S)-AMPA	7	undefined	undefined	1426513	1	0.520367	0.810678	0	283.59	1.96338	4.2795	1.35904	87.138	9345.48	0	0	0	0	0	4863.08	0	0	0	7576.18	0	0	0	0	0	0	0	0	0	1.22377e+06	1.42651e+06	0	0	0	18348.8	0	0	0	0	9589.94	6237.65
n1962	162.089	5.67268	C7H14O4	beta-Cymaropyranose	5	undefined	undefined	664511	1	1.29764	1.26248	0.126618	0.735154	0.879556	1.56914	0.894484	0.763713	405752	240155	158160	190117	223983	664511	239750	176752	248838	250897	280396	324818	274094	325448	333160	17576.2	20158.3	45574.1	53305.7	17628.1	143800	167696	222576	162694	198774	284639	177067	272485	189924	147331	256451	398897
n1964	136.019	6.96984	C4H8O3S	S-Methyl-1-thio-D-glycerate	7	undefined	undefined	1152804	1	0.777046	1.02719	0	0.491121	0.237458	1.08742	0.552494	1.33693	1.06252e+06	785578	467338	276977	903363	479307	752336	302681	284818	897236	633082	739868	691818	679505	846544	0	0	0	0	0	293939	253800	253964	248752	666395	222289	199119	107930	201445	99315.6	1.12426e+06	778372
n2029	320.051	16.0749	C8H17O11P	octulose 8-phosphate	7	undefined	undefined	993371	1	0.953244	1.48282	0.238552	0.296755	0.402493	0.691989	1.01967	0.718933	391579	567595	620265	556513	619953	427899	485909	566682	612349	534210	921788	813536	660514	821052	869622	164252	90758.1	120889	142744	138785	37903.6	44991	258213	285344	191379	210423	243275	213715	250203	191615	332497	406738
n2032	228.111	5.1395	C10H16N2O4	Tetraacetylethylenediamine	7	undefined	undefined	908092	1	1.78604	1.11941	0.393491	2.06016	2.29153	2.62759	1.89955	2.27914	149390	212331	200456	129018	129345	139784	165354	121050	131239	908092	167296	158513	142068	137392	313251	60186.4	53800.9	52934.8	79192.1	76760.8	260032	252692	210503	256899	710320	314630	638045	273836	353940	299845	404595	523770
n2038	138.043	6.96624	C6H6N2O2	4-Nitroaniline	7	undefined	undefined	632374	1	0.677287	0.677997	1.03606	2.26467	0.94371	2.16131	1.21814	1.10781	117073	60815.4	56015.3	80740.4	152633	28625.8	131700	42149.3	27760.7	86245.6	92040.4	31870	33924.7	74847.1	84130.6	63545.1	69721.8	222234	64408.2	64218.7	503131	77344.1	203940	79793.3	194024	68049.1	95775.9	72433.4	83503.6	121213	261566	45234.7
n2107	162.089	5.03667	C7H14O4	2-(1-Ethoxyethoxy)propanoic acid	7	undefined	undefined	866792	1	1.21968	1.19776	0.0977488	0.663313	0.954054	1.44355	0.828135	1.13187	431535	573380	218649	333629	582566	664511	527699	294440	433208	689966	568894	342459	552399	239489	859678	35341.9	38921.5	45574.1	58341.6	30979.8	119361	188566	201686	314379	595338	596843	504000	294219	246330	400053	721210	866792
n2155	362.137	11.8802	C19H22O7	Nagilactone C	5	undefined	undefined	161006	1	1.28772	1.14388	0.967308	1.37914	2.50332	1.09982	1.93025	1.18762	39893.8	59457	45093.4	95018.5	45071.5	60177.4	64680.2	112645	81193.6	47704.2	74449.7	70747.3	73965.7	52924.8	53385.3	65326.7	44508.4	46354.9	59420.6	59621.7	19099.2	33660.3	161006	134895	43751.1	124340	142909	157451	157700	129882	57887.2	58740.7
n2194	222.074	11.2269	C8H14O7	6-Acetyl-D-glucose	5	undefined	undefined	138963	1	0.344367	1.3395	0	1.00718	1.56025	1.73932	2.34888	1.07713	45509	50020.1	62040.2	41659.8	43990.5	14348.1	19463.5	12582.7	18224.2	19138.4	59135	63854	67775.5	69218.5	65810.6	0	0	0	0	0	15955.5	9454.89	61462.1	70191.7	87901.2	85131.9	76271.4	65982.7	71989.3	80107.7	95386.9	95356.5
n2223	358.111	14.9262	C12H22O12	melibionate	7	undefined	undefined	785652	1	0.182122	1.6455	0.0113777	0.805089	0.260864	1.51263	0.358511	0.642572	415605	505809	426692	417703	308708	82347.5	93199.6	74663.2	70161.4	57444.1	709338	621566	648011	749202	685492	5936.52	5225.82	6958.83	5481.99	0	141895	67775	442138	575042	443323	111246	150326	84733.8	102813	92048.8	624782	547236
n2236	165.065	11.19	C6H7N5O	3-Methylguanine	5	undefined	undefined	150767	1	1.30499	0.803083	3.99293	0.656148	0.76339	0.712852	0.232645	1.21223	33231.3	32142.6	26769.3	36558.9	38253.7	37775.4	41029.2	45007.2	50587.7	43475.6	24715.6	22032.3	32581.1	25840.7	28909.5	125285	134176	137886	136964	132331	22021.3	19143.3	24703.3	22462.8	21217	28187.3	23176	26377.6	23355.7	26355.8	25180.9	21449.9
n2289	129.025	6.95189	C5H7NOS	5-Methoxy-2-methylthiazole	7	undefined	undefined	597068	1	1.57074	0.760162	0.116072	1.20308	0.871713	0.720685	0.845118	0.572867	364902	448043	257585	101662	85440.5	415392	214501	176141	572316	597068	66201.2	129857	195747	213243	350957	0	67925.7	0	78050.2	0	365591	318751	138247	269208	421243	214144	270042	182383	151927	277799	270754	154502
n2308	170.131	3.59239	C10H18O2	(E)-3,7-Dimethylocta-1,6-diene-3,8-diol	7	undefined	undefined	585581	1	1.3059	0.988958	0.215564	1.05689	1.07525	0.960766	1.18935	1.48716	290262	240440	152165	382682	308590	362250	344398	379174	307328	401334	256504	306409	269390	210953	315709	8769.3	5617.17	65115.1	101687	115025	307658	305745	240842	330269	267802	287547	291442	303385	244573	350593	182531	259424
n2328	219.074	13.3319	C8H13NO6	N-Acetyl-D-mannosaminolactone	7	undefined	undefined	523378	1	2.42673	1.10422	0.523829	1.80128	0.953062	2.70234	0.96698	1.32848	77849.5	71575.8	80111.4	37658.9	79330.5	66851.5	106665	65375.5	78655.3	523378	97567.7	62367.3	77096.9	79891.7	65718.4	36788.2	40818.9	44322.6	33906.8	25684	92359.7	99031.1	148463	141158	143180	50751.1	77016	62875.8	82025.1	57592.9	191100	166530
n2390	162.089	6.83288	C7H14O4	beta-L-Oleandropyranose	7	undefined	undefined	529662	1	0.807924	1.11077	0.124044	0.537105	0.464528	1.06196	0.701076	0.953214	369514	407638	169090	195970	422895	181212	351252	272295	191115	268612	529662	200544	412091	210789	385394	39622.3	58287.4	25436.2	22971.3	47824.5	129421	111925	232013	153054	214214	156539	140977	104089	157646	167786	366935	413685
n2408	154.038	10.3092	C6H6N2O3	3-Imidazole-2-oxopropanoate	7	undefined	undefined	515000	1	0.866596	1.02278	0.248059	0.626643	0.641463	0.617641	0.613321	0.793667	421144	227554	275909	428212	423387	257583	394364	326831	242681	317795	515000	378753	298600	296330	327980	111672	71609.4	89961.3	66824.5	100536	135539	198076	311828	182109	285494	258929	216204	232056	166511	265670	186552	205047
n2477	676.116	12.7432	C20H26N10O13P2	Diadenosinediphosphate	7	undefined	undefined	390898	1	1.53514	1.05346	1.0774	0.527548	0.745749	0.821428	0.465301	0.994264	180545	164864	107628	224458	267687	346541	254305	274626	184613	390898	224167	167117	199765	166132	238533	242137	204286	256753	142025	173138	57741.5	64166	132268	135244	109210	165222	128110	128178	135345	148014	183041	168575
n2621	186.064	9.80431	C7H10N2O4	(S)-AMPA	7	undefined	undefined	342695	1	1.39743	1.0469	0.481723	2.26447	2.44019	3.12063	1.40808	1.80907	104702	84557.5	84907	56997.9	56619.5	75402.9	78186.3	66237.9	73749.1	248325	89133.2	102492	73155.2	68194.5	72995.2	38697.7	30435.5	40941.5	36346	40383.7	195333	173224	151924	174742	182901	170596	197948	170966	214870	191886	258286	218583
n2622	231.111	9.80893	C10H17NO5	Isovalerylglutamicacid	5	undefined	undefined	125313	1	1.43562	0.925913	0.186337	1.57907	1.03625	1.64908	0.747217	1.03748	72412.1	57232.2	46896	25359.7	41516	68370.7	73462.7	33188.2	49119.6	125313	39018.9	42146.5	45648.9	38364.2	60203.5	9881.38	9963.87	7975.83	7150.57	10385.8	83396.4	92732.4	49415.6	62816.5	96010.8	41468.5	45968.7	46973.2	58410.3	59418.2	83934.1	71883
n2629	106.027	9.59244	C3H6O4	L-Glycericacid	5	undefined	undefined	151190	1	1.38521	1.30603	0	0.848438	0.415474	1.28853	0.729934	0.868236	108800	71050	72346.7	49352.8	119604	113814	151190	81032	98418	138930	140832	117685	113249	78453.4	99818.7	0	0	0	0	0	35159.4	59935.8	95444.4	71204.7	95578	28041.6	33105.2	44738.5	40887	28205.8	99914.6	112005
n2657	218.09	13.4318	C8H14N2O5	Glutamylalanine	7	undefined	undefined	362879	1	0.920377	1.10474	2.19033	1.62552	1.10823	3.2342	0.742663	1.84003	87828.7	59692.2	48026.5	79669.4	110206	73766.8	80258.3	85541.8	50543.5	64624	90151.2	90389.8	81287.2	84772.7	79191	183617	163574	145113	169484	182415	135350	125579	62370.6	149992	153221	94087	82867	60897.1	119344	69940.9	246852	280254
n2659	164.032	15.4751	C5H8O6	2-Dehydro-D-xylonate	7	undefined	undefined	344100	1	0.846402	1.10652	0.449037	1.37232	2.40291	0.782807	1.44319	0.94152	149689	108033	84302.4	73384.3	114284	125675	111947	69335.5	48380	92996	106494	143666	86716.4	101871	147367	47291.1	50622.2	65996.1	31170.5	42771.8	220681	222573	116895	89610.9	77151	344100	266269	244849	236497	181091	76501.4	61352.7
n2681	692.11	15.2139	C20H26N10O14P2	Guanosinediphosphateadenosine	7	undefined	undefined	340306	1	1.39865	0.781823	1.81827	0.479334	0.592796	0.709439	0.325735	0.871434	183557	107687	75410.5	144169	155234	206750	234065	180684	115454	194628	123555	88708.5	110539	79933.1	118003	237649	235526	306255	214451	217191	31054.8	47962.1	93429.4	89287.4	57530.3	105252	87650.6	73043	72308.6	56582.2	118908	78909.8
n2693	153.994	16.2605	C3H6O5S	3-sulfopropanoate	7	undefined	undefined	271403	1	0.697171	1.04138	0.645868	0.711212	0.753059	0.867088	0.983176	0.725397	141029	137574	129742	158853	188247	130474	105553	96264.6	88885.8	105498	147011	179412	134338	143731	182213	96282.2	116009	115652	63618.7	96356.1	87249.8	80535.5	131394	120229	117874	114124	116997	118967	116023	102785	121963	182808
n2716	295.106	9.67689	C14H17NO6	Indican	5	undefined	indican biosynthesis	226278	1	0.906892	0.362505	0	2.48109	2.02705	2.17309	1.26852	1.30169	117741	58113.3	84898	6262.86	13661.8	49245	54784.4	25000.5	65844	59669.3	31057.2	18901.4	0	18393.9	33394	0	0	0	0	0	226278	212581	69154.3	52235.1	136136	98985.5	127243	118847	123335	100535	108295	117506
n2719	291.096	16.6255	C11H17NO8	2,7-Anhydro-alpha-N-acetylneuraminic acid	7	undefined	undefined	245876	1	1.10586	0.905094	0.326628	0.379477	0.40057	0.547808	0.412982	0.670766	163946	200245	171454	84784.9	151354	128825	154736	129314	194733	245876	151840	129632	121722	154408	140935	51885.9	56479.4	49374.8	55969.8	38376	53920.6	53090.5	39469.8	58123.2	88269.9	80166.1	64098.1	37686.4	63253.2	63949.6	94293.6	83894.6
n2744	139.063	6.96938	C7H9NO2	5-Acetyl-2,4-dimethyloxazole	7	undefined	undefined	269537	1	1.28199	1.04682	0.723728	1.41855	1.0726	1.3177	1.67954	1.28501	121898	93496.3	131592	102389	148764	106036	167694	148380	112823	231876	125508	82440.1	127455	152643	138099	79885.8	126546	106819	45421.7	74217.4	162548	159932	167840	147800	210370	116137	132121	79753.7	138428	175122	171798	169615
n2762	420.114	10.7215	C15H24N4O6S2	Doripenem	5	undefined	undefined	125792	0	2.62265	0	49.5972	6.81801	7.69235	0	0	32.3007	0	0	0	0	0	0	0	0	13113.3	0	0	0	0	0	0	48375.7	46555.6	56843.6	48178	48032.9	15890.5	18199.5	0	0	0	0	0	29819.9	0	8641.86	0	0
n2763	169.988	17.2421	C3H6O6S	(S)-2-O-Sulfolactate	7	undefined	undefined	247233	1	0.949677	1.03042	0.322307	1.41024	2.47726	1.13057	0.831622	1.54238	95173.9	74140.8	63122.8	58998.9	70651.7	61222.8	86205.9	66093.1	63610.6	66734.4	86289	65896.2	65537.4	64161.6	91216.9	13179	16719.4	53172	16145.1	17488.2	213003	164185	37478.6	31201.8	64762.6	247233	210604	141918	168715	128518	73854.5	67331.1
n2790	921.382	12.5711	C37H59N7O20	GlcNAc-1,6-anhMurNAc-L-Ala-&gamma;-D-Glu-DAP-D-Ala	7	undefined	undefined	315552	1	1.03008	1.09525	2.56046	0.353094	0.431696	0.593965	0.631092	1.08847	85008.3	86912.2	79104.9	69856.6	73773	90501	83854.8	80206.9	67953.4	84010.7	95818.9	122649	76575.2	63463	73741.5	153749	211324	169746	315552	160128	34435.1	53204.6	0	17005.1	34705.5	47394.7	25448	29897.8	31023.8	36606.7	55187.1	52400.3
n2811	208.058	12.2401	C7H12O7	1-O-methyl-&beta;-D-glucuronate	7	undefined	undefined	201757	1	0.823757	0.973855	0.416134	0.772254	0.462518	0.454584	0.45387	0.717811	125910	145034	201757	108044	126282	96659.5	110688	115323	134474	125274	143857	118854	153604	99714	172512	47939.7	52868	69711.3	80523.2	43175.9	159458	141552	93538.8	82194.1	69261.4	54937	72337.5	68487.1	66598.1	64652.8	74283.6	81658.9
n2816	309.106	13.9532	C11H19NO9	O-Acetylneuraminic acid	7	undefined	undefined	209734	1	1.73035	1.09059	0.253609	1.38823	1.10334	1.28157	0.951623	1.62628	39698.1	35837	45889.1	30115.9	33904.3	32310.7	45826	20820.8	27786.8	194140	55149.4	29168.4	35509.3	40069.8	42346.8	7084.41	8598.91	8090.23	14898.4	8358.31	82146.5	72946.2	31749	34256.4	36341.8	35547.8	40412.2	33991.5	55330.9	39325.3	45453	41793.7
n2829	143.058	13.2274	C6H9NO3	Vinylacetylglycine	7	undefined	undefined	222517	1	0.943491	1.0701	0.154743	0.849787	0.501925	0.633676	0.385877	0.722531	184783	135781	158365	75175.7	108668	114025	166162	73701.2	101779	169653	80081.6	123160	142224	214376	149388	17871.9	22146.3	24979.4	17922	19639.6	163504	222517	30327.7	44009.8	102857	54011.2	49073.2	88233.2	80797.2	60547.4	63572.1	72102.2
n2832	214.095	7.08677	C9H14N2O4	Pyrimidine nucleoside	7	undefined	undefined	187347	1	2.29569	1.07606	0.212842	2.53212	3.11244	3.22942	2.59495	2.03344	27455.7	20939.2	27733.5	17411	23936.4	16474.6	26117.4	17290.9	22458.4	187347	30611.6	24798.3	27409.1	24268.2	19324	0	0	13390.7	11613	0	72001.1	63132.3	45719.4	54701.1	61908.5	75838.4	81777.9	71425.2	77587.4	59006.6	64912.5	80304.4
n2870	350.061	16.2597	C9H19O12P	nonulose 9-phosphate	7	undefined	undefined	175737	1	0.654981	0.837222	0.338548	0.250744	0.121769	0.242669	0.498817	0.572565	175737	149331	165663	99445.1	107772	91842.5	99595.7	80464.1	86000.6	99239.3	108842	116542	122750	132662	103541	49551	48860.2	53884.2	44412	39581.1	42993.3	40734.3	24261.5	30594.5	36422.7	19227	14754.3	17259	18714.4	15033.7	41019.2	33904.7
n2893	100.016	6.06163	C4H4O3	2-oxobut-3-enanoate	7	undefined	3-methylquinoline degradation	215375	1	1.06693	1.01844	0.441285	1.38645	1.116	1.33149	0.710658	0.99384	124664	139330	112987	70291.7	73914.1	153731	90598.3	59529.4	111826	140383	57720.9	136804	111005	110240	115027	25484.6	38827	55543.6	73330.5	36806.3	152125	215375	82474	112900	159727	95377.7	87318.6	138365	109159	151423	128800	147861
n2910	330.037	10.6245	C10H11N4O7P	3',5'-Cyclic IMP	5	undefined	undefined	124436	1	0.907704	0.984638	8.04548	0	0	0.133847	0	1.54347	16313	0	9317.81	11194.2	16781.3	16233.8	10369.3	7945.16	0	14110.3	13943.2	7157.68	11582.2	8674.21	11425.4	52260.6	86645.1	73154.4	124436	94791.7	0	0	0	0	0	0	0	0	0	0	0	7175.05
n2911	291.095	11.655	C11H17NO8	2-Deoxy-2,3-dehydro-N-acetylneuraminic acid	7	undefined	undefined	168934	1	1.07299	1.17212	0.411042	1.2455	0.983254	1.34813	1.39301	1.39734	54934.5	66144.9	66736.8	46723.5	59882.4	45420.5	62582.8	40610.8	40269.7	127027	76628.3	72060.4	67192.8	59226.2	69990.1	28590.7	21432.3	26737.7	21532.8	22726.3	65176.1	87692.7	73026.5	62897.2	77911.6	56665.6	65370.2	58923.8	50458.6	58073.5	80760.4	82320.2
n2936	143.058	4.60098	C6H9NO3	Acrylamide-acrylic acid resin	7	undefined	undefined	182957	1	1.11523	1.17145	0.269749	1.51286	1.74264	1.93914	1.61261	0.845738	62737.4	91008.1	51687.3	55954.2	68304.8	87452.3	45381.5	80210.5	81016.3	73620.5	47259.6	87172.4	72008.1	95685.1	84091.4	40897.2	0	0	0	48036.7	84232.3	67094.1	143210	113009	91231.6	66994.7	125801	182957	92053.4	106727	162993	131361
[truncated: 210 more rows]
[truncated: 14 more columns]
